# Supplementary material for: A porphyrin-based molecular cage guided by designed local-electric field is highly selective and efficient
Source: Chem Sci. 2023 Sep 4;14(37):10329–39. doi: 10.1039/d3sc01720f (PMC10529934; doi:10.1039/d3sc01720f)
Supplement: SC-014-D3SC01720F-s002 [file SC-014-D3SC01720F-s002.zip]

Archive with 23 entries (23 files):
- 2IM-R.xyz
- 2IM-S.xyz
- 2PC-R.xyz
- 2PC-S.xyz
- 2RC.xyz
- 2RC-mod1.xyz
- 2RC-mod2.xyz
- 2TS1-R.xyz
- 2TS1-R-mod1.xyz
- 2TS1-R-mod2.xyz
- 2TS1-S.xyz
- 2TS1-S-mod1.xyz
- 2TS1-S-mod2.xyz
- 2TS2-R.xyz
- 6IM-R.xyz
- 6IM-S.xyz
- 6PC-R.xyz
- 6PC-S.xyz
- 6RC.xyz
- 6TS1-R.xyz
- 6TS1-S.xyz
- 6TS2-R.xyz
- 6TS2-S.xyz
