# Supplementary material for: A porphyrin-based molecular cage guided by designed local-electric field is highly selective and efficient
Source: Chem Sci. 2023 Sep 4;14(37):10329–39. doi: 10.1039/d3sc01720f (PMC10529934; doi:10.1039/d3sc01720f)
Supplement: SC-014-D3SC01720F-s002 [file SC-014-D3SC01720F-s002.zip › 2IM-R.xyz]

N    26.9636933   29.9361537   23.8526755 
N    25.8708422   27.4303237   24.4703476 
N    28.1850705   26.8260146   26.0622485 
N    29.3395735   29.2586672   25.2942311 
C    25.7838365   30.0516763   23.1697209 
C    27.4893899   31.2050290   23.9422511 
C    27.3488071   25.8477375   26.5579487 
C    29.3885798   26.6777443   26.7099209 
C    25.0571817   27.7033915   23.3923162 
C    25.5203694   26.1841463   24.9182298 
C    29.6911257   30.4997200   24.8279514 
C    30.5044413   28.6414126   25.6959102 
C    25.4972474   31.4491362   22.9154453 
C    26.5411120   32.1650665   23.4178989 
C    28.0086825   25.1398592   27.6283521 
C    29.2764242   25.6349693   27.7097608 
C    24.2425354   26.5472664   23.0942901 
C    24.4972145   25.6246729   24.0638987 
C    31.1266902   30.6428021   24.8602789 
C    31.6340533   29.4803886   25.3598945 
C    24.9553148   28.9695085   22.7808537 
C    28.8068521   31.4924566   24.3465914 
C    30.5540257   27.4369396   26.4341504 
C    26.0963881   25.5033349   26.0146454 
H    24.5905296   31.8380404   22.4615975 
H    26.6394697   33.2464658   23.4469601 
H    27.5516064   24.3755484   28.2485147 
H    30.0456474   25.3392122   28.4184702 
H    23.5565518   26.4315029   22.2617132 
H    24.0615081   24.6327339   24.1502762 
H    31.6857243   31.5029975   24.5028689 
H    32.6847366   29.2385221   25.4822842 
C    23.9402740   29.2147493   21.7199593 
C    29.3555826   32.8754315   24.1730012 
C    31.8610178   26.9455383   26.9562743 
C    25.3233252   24.3355577   26.5433612 
C    24.2819908   29.9508583   20.5622989 
C    23.3295634   30.2381032   19.6025151 
N    22.0554796   29.7992164   19.7249150 
C    22.6096738   28.7575374   21.7946420 
C    21.6985350   29.0487990   20.7907145 
H    25.2987441   30.3109554   20.4044841 
H    23.5574170   30.8282301   18.7147807 
H    22.2416988   28.2032154   22.6529615 
H    20.6647447   28.7012118   20.8299905 
C    23.9860754   24.5184231   26.9566444 
C    23.2074267   23.4365068   27.3250967 
N    23.7050177   22.1789990   27.2998428 
C    25.8247514   23.0209433   26.5975896 
C    24.9989456   21.9667180   26.9729249 
H    23.5380739   25.5116501   26.9927401 
H    22.1662009   23.5376502   27.6346622 
H    26.8497814   22.7916453   26.3040307 
H    25.3465357   20.9316994   26.9994198 
C    32.8155937   27.7888164   27.5653404 
C    34.0298195   27.2856950   28.0084017 
N    34.3218328   25.9695715   27.8905547 
C    32.2113898   25.5815172   26.8518285 
C    33.4296168   25.1268753   27.3251784 
H    32.6167934   28.8453519   27.7315359 
H    34.7884488   27.9196664   28.4725369 
H    31.5369544   24.8585512   26.3941992 
H    33.7269334   24.0797449   27.2623248 
C    29.3607552   33.5314338   22.9270585 
C    29.9419630   34.7860971   22.7872695 
N    30.5240023   35.4087278   23.8361742 
C    29.9348324   33.5787535   25.2526022 
C    30.5057036   34.8282395   25.0609666 
H    28.9364475   33.0587360   22.0402891 
H    29.9690738   35.3158728   21.8329255 
H    29.9293800   33.1621366   26.2605694 
H    30.9607105   35.3948081   25.8772880 
O    28.3653065   27.5518322   23.3869215 
O    26.7647200   29.2350195   26.5235208 
H    25.8110540   29.4100438   26.4986139 
C    31.2347393   36.6989879   23.6360246 
H    30.9021635   37.1530640   22.6949596 
H    31.0055253   37.3764956   24.4680663 
H    32.3158694   36.5030501   23.5983488 
C    21.0586939   30.1388156   18.6859290 
H    20.0635266   30.1533009   19.1455863 
H    21.2924997   31.1294843   18.2784040 
H    21.0939718   29.3857270   17.8844861 
C    22.7855591   21.0523001   27.5853465 
H    22.0450256   20.9916259   26.7768457 
H    23.3595821   20.1220171   27.6418898 
H    22.2757140   21.2324330   28.5398951 
C    35.6245885   25.4555723   28.3700105 
H    35.5659791   24.3659112   28.4700901 
H    36.4112232   25.7314684   27.6526290 
H    35.8419885   25.9013116   29.3484954 
H    26.9562382   28.8654664   27.3991942 
Fe   27.6272459   28.3298990   24.8530858 
C    30.2211456   26.2618039   20.3169829 
C    30.8640752   25.4158901   19.3336918 
C    32.2548212   25.3992901   19.2991189 
C    32.9988455   26.2453670   20.1330319 
C    32.3808526   27.1157784   21.0610607 
C    31.0084415   27.1102524   21.1724077 
H    32.7655584   24.7453950   18.5897795 
H    34.0889916   26.2369983   20.0605920 
H    32.9961237   27.7673957   21.6846042 
H    30.4810014   27.7282252   21.9046621 
C    30.0376613   24.5480062   18.4261959 
H    30.0615764   23.5189240   18.8308670 
H    30.5311713   24.4704052   17.4456277 
C    28.8452466   26.1922044   20.4949985 
H    28.4104685   26.7400968   21.3477181 
H    28.9878715   26.8861188   23.7186569 
C    28.5944500   25.0371047   18.2787375 
H    27.9863259   24.2845477   17.7597357 
H    28.5796330   25.9452010   17.6526245 
C    27.9677757   25.3717975   19.6358653 
H    26.9800573   25.8564441   19.5423439 
H    27.7479113   24.4483987   20.2216098
