# Supplementary material for: A porphyrin-based molecular cage guided by designed local-electric field is highly selective and efficient
Source: Chem Sci. 2023 Sep 4;14(37):10329–39. doi: 10.1039/d3sc01720f (PMC10529934; doi:10.1039/d3sc01720f)
Supplement: SC-014-D3SC01720F-s002 [file SC-014-D3SC01720F-s002.zip › 2IM-S.xyz]

N    26.9346521   30.0789967   23.9160000
N    25.8317082   27.5040285   24.3970221
N    28.1001281   26.8355032   25.9497519
N    29.2643483   29.3600708   25.3335761
C    25.8054425   30.1856711   23.1423999
C    27.4693105   31.3482047   24.0041612
C    27.2826184   25.8145143   26.3862081
C    29.3129995   26.6496436   26.5585264
C    25.0224444   27.8373952   23.3342260
C    25.4344926   26.2610679   24.8129177
C    29.6182872   30.6440288   24.9997779
C    30.4117806   28.7337316   25.7651283
C    25.5715388   31.5739572   22.8138282
C    26.5848922   32.2956313   23.3713409
C    27.9762693   25.0115444   27.3645040
C    29.2384599   25.5113722   27.4580944
C    24.1551779   26.7233022   23.0155179
C    24.3798691   25.7666852   23.9588662
C    31.0412909   30.8181548   25.1652716
C    31.5395141   29.6290398   25.6005201
C    24.9732430   29.1131971   22.7373820
C    28.7565620   31.6388176   24.4931948
C    30.4606993   27.4604426   26.3767134
C    26.0099505   25.5199349   25.8679781
H    24.7160275   31.9627445   22.2697269
H    26.7057880   33.3748914   23.3562839
H    27.5493054   24.1747309   27.9074763
H    30.0285595   25.1549357   28.1131151
H    23.4493333   26.6587437   22.1938412
H    23.9008838   24.7939010   24.0313392
H    31.5995380   31.7213020   24.9401568
H    32.5835208   29.4051673   25.7900974
C    24.0079998   29.3760975   21.6334749
C    29.3112453   33.0253803   24.3459687
C    31.7643774   26.9320738   26.8753901
C    25.2226519   24.3518359   26.3784940
C    24.4497072   30.0085507   20.4504050
C    23.5623302   30.2931095   19.4306596
N    22.2565411   29.9519246   19.5218036
C    22.6416777   29.0344266   21.6895488
C    21.7964756   29.3189374   20.6258815
H    25.4950349   30.2883114   20.3173519
H    23.8720825   30.8023748   18.5191448
H    22.2047406   28.5735229   22.5727842
H    20.7360688   29.0584282   20.6418266
C    23.9234004   24.5578248   26.8895960
C    23.1314815   23.4855797   27.2612717
N    23.5848428   22.2152142   27.1514641
C    25.6787621   23.0210833   26.3364174
C    24.8455739   21.9783778   26.7270278
H    23.5143968   25.5616442   27.0040837
H    22.1149793   23.6097527   27.6416350
H    26.6732266   22.7727159   25.9634298
H    25.1608495   20.9334743   26.6904580
C    32.6787521   27.6923822   27.6347024
C    33.8854311   27.1437606   28.0463726
N    34.2047558   25.8615139   27.7547391
C    32.1415594   25.6007309   26.5936943
C    33.3473657   25.0954192   27.0443096
H    32.4531986   28.7113874   27.9437192
H    34.6180429   27.7128523   28.6217719
H    31.4884372   24.9432620   26.0224712
H    33.6599997   24.0690366   26.8491217
C    29.4906942   33.6217783   23.0834707
C    30.0913761   34.8692227   22.9672547
N    30.5207490   35.5422825   24.0581642
C    29.7282544   33.7798422   25.4631981
C    30.3253258   35.0218224   25.2946353
H    29.1880523   33.1090448   22.1694352
H    30.2539445   35.3517576   22.0011181
H    29.5820040   33.4075863   26.4786041
H    30.6636832   35.6264179   26.1400587
O    28.3239870   27.7779029   23.3099404
O    26.7155782   29.1528030   26.5920643
H    25.9994892   29.7980959   26.4817402
C    31.2586333   36.8234046   23.8958430
H    31.0413696   37.2428886   22.9060893
H    30.9376522   37.5330423   24.6676552
H    32.3352634   36.6245782   23.9959597
C    21.3419041   30.2566619   18.3992124
H    20.3379373   30.4349013   18.8010395
H    21.6971078   31.1550410   17.8807220
H    21.3218421   29.4037411   17.7046896
C    22.6583581   21.1000148   27.4615256
H    21.8725317   21.0687560   26.6953816
H    23.2161619   20.1578846   27.4731452
H    22.2079044   21.2693488   28.4463920
C    35.4999849   25.3002721   28.2005871
H    35.4256719   24.2077823   28.2303490
H    36.2928777   25.6130871   27.5052953
H    35.7203817   25.6750657   29.2068356
H    26.4028045   28.5066776   27.2443631
Fe   27.5713019   28.4157853   24.8367048
C    30.2110093   25.9311892   20.5647806
C    30.8214385   25.1494269   19.5103489
C    32.2101368   25.1087864   19.4526722
C    32.9831368   25.8911463   20.3204692
C    32.3972428   26.7023420   21.3198084
C    31.0283191   26.6997757   21.4664270
H    32.6998179   24.4869521   18.7009797
H    34.0708904   25.8732144   20.2209727
H    33.0345015   27.2966021   21.9772837
H    30.5261197   27.2524184   22.2654207
C    29.9618598   24.3623905   18.5611014
H    29.9722331   23.3092736   18.8971460
H    30.4308581   24.3360174   17.5665891
C    28.8382357   25.8717512   20.7646171
H    28.5218904   28.5594755   22.7701102
H    28.4288741   26.3829751   21.6523372
C    28.5274695   24.8887500   18.4750067
H    27.8959679   24.1915735   17.9091922
H    28.5243425   25.8422768   17.9202187
C    27.9304090   25.1299048   19.8653897
H    26.9482018   25.6324751   19.8282068
H    27.7096342   24.1673913   20.3834422
