# Supplementary material for: A porphyrin-based molecular cage guided by designed local-electric field is highly selective and efficient
Source: Chem Sci. 2023 Sep 4;14(37):10329–39. doi: 10.1039/d3sc01720f (PMC10529934; doi:10.1039/d3sc01720f)
Supplement: SC-014-D3SC01720F-s002 [file SC-014-D3SC01720F-s002.zip › 2PC-R.xyz]

N    27.0367866   29.8459784   23.7610440 
N    25.9535400   27.3440814   24.3663039 
N    28.2920968   26.7106610   25.9144166 
N    29.4138146   29.1657873   25.1973072 
C    25.8369108   29.9773947   23.0993145 
C    27.5624460   31.1201515   23.8679107 
C    27.4701109   25.7018794   26.3819994 
C    29.5066389   26.5501631   26.5529647 
C    25.0665987   27.6547089   23.3503297 
C    25.5791000   26.1065647   24.8401349 
C    29.7529972   30.4345135   24.7799861 
C    30.5842840   28.5718516   25.6366492 
C    25.5615868   31.3728800   22.8583541 
C    26.6139091   32.0804217   23.3589508 
C    28.1581449   24.9422790   27.3923358 
C    29.4185149   25.4533512   27.4888140 
C    24.1817041   26.5396813   23.1228040 
C    24.4677987   25.6049512   24.0713634 
C    31.1775792   30.6142293   24.8870509 
C    31.6956690   29.4549031   25.3817499 
C    24.9755239   28.9166701   22.7341061 
C    28.8706729   31.4191226   24.2877249 
C    30.6550679   27.3454284   26.3303096 
C    26.1955105   25.3880860   25.8827315 
H    24.6539510   31.7689386   22.4124396 
H    26.7180018   33.1611425   23.3952301 
H    27.7257532   24.1252168   27.9617334 
H    30.2022949   25.1264124   28.1663900 
H    23.4287303   26.4559053   22.3468547 
H    23.9910199   24.6365328   24.1965316 
H    31.7266158   31.4986727   24.5779326 
H    32.7452335   29.2375531   25.5472559 
C    23.9500678   29.1783226   21.6827271 
C    29.4058442   32.8130034   24.1254735 
C    31.9679448   26.8665749   26.8619712 
C    25.4263825   24.2173197   26.4266718 
C    24.3166948   29.8566286   20.4989579 
C    23.3698620   30.1500787   19.5347834 
N    22.0804364   29.7699010   19.6820312 
C    22.6030949   28.7844779   21.7874515 
C    21.6988334   29.0748010   20.7752034 
H    25.3465478   30.1663515   20.3194379 
H    23.6154102   30.6983946   18.6253438 
H    22.2167973   28.2785373   22.6677057 
H    20.6535692   28.7664314   20.8282700 
C    24.1888632   24.4353922   27.0638733 
C    23.3965166   23.3643848   27.4437521 
N    23.7896175   22.0919984   27.2103217 
C    25.8371879   22.8810048   26.2711412 
C    25.0014226   21.8413960   26.6673242 
H    23.8230750   25.4438802   27.2624022 
H    22.4233587   23.4924759   27.9207976 
H    26.7881734   22.6272328   25.8001900 
H    25.2712247   20.7912963   26.5346896 
C    32.8715294   27.6943748   27.5603718 
C    34.0918568   27.1973921   27.9994876 
N    34.4315620   25.9044183   27.7920572 
C    32.3639934   25.5270975   26.6707166 
C    33.5832251   25.0755723   27.1461127 
H    32.6349107   28.7303589   27.7959101 
H    34.8175637   27.8193034   28.5288721 
H    31.7247594   24.8192858   26.1458876 
H    33.9133167   24.0438973   27.0165211 
C    29.4547269   33.4499605   22.8715287 
C    30.0237420   34.7119824   22.7394650 
N    30.5540541   35.3547950   23.8029199 
C    29.9252791   33.5375749   25.2197822 
C    30.4898345   34.7922399   25.0339579 
H    29.0752188   32.9611489   21.9729988 
H    30.0826936   35.2297708   21.7798466 
H    29.8840060   33.1350580   26.2330462 
H    30.9045576   35.3744933   25.8608276 
O    28.5771298   27.3703656   23.2178674 
O    26.8717597   29.0763637   26.3950388 
H    25.9047150   29.1699812   26.4008499 
C    31.2620715   36.6494729   23.6097665 
H    30.9210442   37.1118978   22.6756018 
H    31.0387497   37.3172491   24.4509639 
H    32.3430487   36.4536212   23.5609576 
C    21.0918527   30.1189684   18.6370198 
H    20.0948762   30.1386983   19.0915893 
H    21.3359638   31.1095830   18.2350594 
H    21.1295248   29.3675289   17.8341209 
C    22.8400237   20.9882789   27.4942977 
H    22.1035688   20.9431187   26.6801589 
H    23.3923613   20.0453221   27.5605179 
H    22.3297504   21.1849944   28.4442946 
C    35.7457983   25.4005018   28.2544670 
H    35.7085483   24.3075783   28.3179493 
H    36.5242198   25.7156004   27.5438895 
H    35.9545119   25.8178165   29.2465866 
H    27.1358360   28.7175227   27.2579905 
Fe   27.7000360   28.2422787   24.7594039 
C    30.0444549   27.2135308   21.2764922 
C    30.3070603   26.3228705   20.2098675 
C    31.6452603   26.0078502   19.9199208 
C    32.7050478   26.6094305   20.5958508 
C    32.4425179   27.5495327   21.5991624 
C    31.1222218   27.8380083   21.9389344 
H    31.8601484   25.2758120   19.1381299 
H    33.7333305   26.3607185   20.3247642 
H    33.2667283   28.0514487   22.1102322 
H    30.9199307   28.5679187   22.7255706 
C    29.1965805   25.7497488   19.3487610 
H    29.0986552   24.6655240   19.5271950 
H    29.4840866   25.8402262   18.2890594 
C    28.6233681   27.4980898   21.7248459 
H    28.3511418   28.5521184   21.5585704 
H    29.2763824   26.7514952   23.4884366 
C    27.8462468   26.4235137   19.5961331 
H    27.0365486   25.8355268   19.1380537 
H    27.8227666   27.4204651   19.1190107 
C    27.5966377   26.5598585   21.1003932 
H    26.5798235   26.9208029   21.3077404 
H    27.6906020   25.5674936   21.5752175
