# Supplementary material for: A porphyrin-based molecular cage guided by designed local-electric field is highly selective and efficient
Source: Chem Sci. 2023 Sep 4;14(37):10329–39. doi: 10.1039/d3sc01720f (PMC10529934; doi:10.1039/d3sc01720f)
Supplement: SC-014-D3SC01720F-s002 [file SC-014-D3SC01720F-s002.zip › 2PC-S.xyz]

N    26.9159418   30.0292098   23.9556236
N    25.7647401   27.4831968   24.4850186
N    28.0580195   26.7672702   25.9605353
N    29.2495324   29.2706495   25.3127780
C    25.7958100   30.1385557   23.1636248
C    27.4842269   31.2898188   24.0036053
C    27.2385743   25.7392733   26.3993640
C    29.2857792   26.5616781   26.5517076
C    24.9196287   27.8408210   23.4525253
C    25.3242132   26.2598496   24.9385670
C    29.6135675   30.5686467   25.0105874
C    30.3880722   28.6468705   25.7861818
C    25.6118185   31.5151834   22.7737851
C    26.6343570   32.2311886   23.3231262
C    27.9515666   24.9092742   27.3324074
C    29.2188415   25.4025856   27.4151659
C    23.9759119   26.7768957   23.2074208
C    24.1984567   25.8222271   24.1540091
C    31.0241095   30.7436602   25.2379868
C    31.5102093   29.5517379   25.6785246
C    24.9239182   29.0877053   22.8017972
C    28.7720698   31.5709390   24.4922603
C    30.4352654   27.3686962   26.3838130
C    25.9376803   25.4790231   25.9384138
H    24.7793599   31.9032406   22.1940782
H    26.7880188   33.3045012   23.2653374
H    27.5347744   24.0578824   27.8616799
H    30.0213246   25.0224457   28.0409554
H    23.2228468   26.7420798   22.4269435
H    23.6703517   24.8798171   24.2671641
H    31.5889778   31.6519599   25.0553296
H    32.5446396   29.3311021   25.9144240
C    23.9890509   29.3352779   21.6634253
C    29.3412835   32.9547510   24.3293738
C    31.7447635   26.8268197   26.8676431
C    25.1676058   24.2918759   26.4379404
C    24.5109042   29.8013093   20.4380312
C    23.6703253   30.0692685   19.3743698
N    22.3352723   29.8765174   19.4738353
C    22.5979439   29.1310814   21.7261537
C    21.7994597   29.3980734   20.6198056
H    25.5815386   29.9592108   20.3035845
H    24.0421552   30.4434025   18.4214374
H    22.1077336   28.7913182   22.6377200
H    20.7186009   29.2438609   20.6327999
C    23.9083587   24.4748643   27.0447798
C    23.1289444   23.3830090   27.3897451
N    23.5599288   22.1210106   27.1625951
C    25.6067264   22.9655935   26.2728693
C    24.7884604   21.9040683   26.6445457
H    23.5162629   25.4717222   27.2502881
H    22.1376822   23.4877233   27.8359994
H    26.5713669   22.7359244   25.8177005
H    25.0888895   20.8621927   26.5144105
C    32.6504240   27.5560409   27.6647844
C    33.8688586   27.0019225   28.0363755
N    34.2061087   25.7458337   27.6642665
C    32.1329820   25.5181699   26.5146502
C    33.3527334   25.0067427   26.9229062
H    32.4168104   28.5553249   28.0270685
H    34.5968807   27.5479245   28.6400010
H    31.4851951   24.8823892   25.9143640
H    33.6779330   23.9987177   26.6628965
C    29.5889118   33.5019569   23.0566700
C    30.1821031   34.7523967   22.9273181
N    30.5437733   35.4704977   24.0136043
C    29.6903671   33.7521130   25.4383550
C    30.2882636   34.9934083   25.2556658
H    29.3417986   32.9537929   22.1462974
H    30.3897715   35.2022152   21.9543203
H    29.4922878   33.4196624   26.4587451
H    30.5777614   35.6301219   26.0958240
O    28.2297796   27.7440442   23.1761967
O    26.7412496   29.1096026   26.5977408
H    26.1024578   29.8319730   26.4740997
C    31.2741396   36.7562102   23.8379355
H    31.0331735   37.1775278   22.8540765
H    30.9680566   37.4613034   24.6195710
H    32.3534883   36.5602684   23.9135059
C    21.4701138   30.1848027   18.3114992
H    20.4607119   30.4045072   18.6748973
H    21.8713391   31.0616811   17.7896678
H    21.4462607   29.3185172   17.6340556
C    22.6417861   20.9893692   27.4404842
H    21.8736097   20.9578573   26.6562649
H    23.2133614   20.0553488   27.4526357
H    22.1684278   21.1404154   28.4170169
C    35.5220385   25.1855753   28.0517685
H    35.4664040   24.0926779   28.0218497
H    36.2932803   25.5509567   27.3571958
H    35.7565534   25.5077890   29.0724062
H    26.3256091   28.4687927   27.1983673
Fe   27.5182520   28.3669766   24.8858490
C    29.8793526   26.5392470   21.8256598
C    29.8233959   26.1814431   20.4606545
C    31.0123627   26.2108011   19.7176750
C    32.2188217   26.6350344   20.2723918
C    32.2585932   27.0445851   21.6118266
C    31.0991060   26.9834700   22.3794741
H    30.9716087   25.8806119   18.6791357
H    33.1260666   26.6491869   19.6634021
H    33.1988527   27.3789920   22.0553019
H    31.1405230   27.2493150   23.4396669
C    28.5390176   25.7308979   19.7948002
H    28.5853884   24.6395210   19.6245923
H    28.4740980   26.1773454   18.7892425
C    28.6795373   26.3720310   22.7218828
H    28.7859429   28.4071922   22.7334602
H    28.9715526   25.8946535   23.6636726
C    27.2982009   26.0636773   20.6213272
H    26.4125311   25.5624071   20.2021140
H    27.0964356   27.1505471   20.5826064
C    27.5146679   25.6354643   22.0730877
H    26.6092141   25.7621212   22.6788499
H    27.7541612   24.5587635   22.1019787
