# Supplementary material for: A porphyrin-based molecular cage guided by designed local-electric field is highly selective and efficient
Source: Chem Sci. 2023 Sep 4;14(37):10329–39. doi: 10.1039/d3sc01720f (PMC10529934; doi:10.1039/d3sc01720f)
Supplement: SC-014-D3SC01720F-s002 [file SC-014-D3SC01720F-s002.zip › 2RC.xyz]

N    26.9476408   29.9956137   23.9125132 
N    25.8465862   27.4397354   24.3478479 
N    28.1412405   26.7405672   25.8981098 
N    29.3131899   29.2393443   25.2962543 
C    25.8176145   30.1294860   23.1557746 
C    27.5032922   31.2535479   24.0143636 
C    27.3233466   25.6997550   26.2877451 
C    29.3552120   26.5330956   26.5016708 
C    25.0240264   27.7906525   23.2980338 
C    25.4568606   26.1907186   24.7427133 
C    29.6722712   30.5118883   24.9393723 
C    30.4632940   28.6062402   25.7108993 
C    25.5886184   31.5272152   22.8593416 
C    26.6146580   32.2258460   23.4178951 
C    28.0198547   24.8612940   27.2334494 
C    29.2789566   25.3628631   27.3552596 
C    24.1506533   26.6831567   22.9708405 
C    24.3889389   25.7111351   23.8920548 
C    31.1033263   30.6710839   25.0623469 
C    31.5980416   29.4838185   25.5062301 
C    24.9748021   29.0726458   22.7277396 
C    28.8045233   31.5225153   24.4680674 
C    30.5076846   27.3447582   26.3391839 
C    26.0470705   25.4216376   25.7716118 
H    24.7275804   31.9307808   22.3352022 
H    26.7442343   33.3039744   23.4285401 
H    27.5953679   24.0029061   27.7432903 
H    30.0662015   24.9844678   28.0007346 
H    23.4347942   26.6360093   22.1566833 
H    23.9149059   24.7351028   23.9501802 
H    31.6682363   31.5622222   24.8034019 
H    32.6425290   29.2420779   25.6722453 
C    24.0145411   29.3612048   21.6253857 
C    29.3677174   32.9073634   24.3280394 
C    31.8088799   26.8462491   26.8774889 
C    25.2587294   24.2425906   26.2566985 
C    24.4716504   29.9913522   20.4479573 
C    23.5923786   30.2883895   19.4244233 
N    22.2818352   29.9641687   19.5093091 
C    22.6435107   29.0426525   21.6794215 
C    21.8065474   29.3397848   20.6117629 
H    25.5217566   30.2565896   20.3217702 
H    23.9133132   30.7933334   18.5145342 
H    22.1980355   28.5899421   22.5628845 
H    20.7421571   29.0951165   20.6226952 
C    23.9573143   24.4474575   26.7606929 
C    23.1622960   23.3795886   27.1357301 
N    23.6134770   22.1089406   27.0275384 
C    25.7066507   22.9094500   26.2009460 
C    24.8696905   21.8689858   26.5910818 
H    23.5482057   25.4504713   26.8637946 
H    22.1477597   23.5088723   27.5199204 
H    26.6963037   22.6564933   25.8187470 
H    25.1804123   20.8229617   26.5474896 
C    32.6785892   27.6468452   27.6471791 
C    33.8858720   27.1410436   28.1096454 
N    34.2454967   25.8603839   27.8641232 
C    32.2348710   25.5232887   26.6333218 
C    33.4344905   25.0573420   27.1401316 
H    32.4211771   28.6679855   27.9213963 
H    34.5860058   27.7455518   28.6890935 
H    31.6284986   24.8384219   26.0459079 
H    33.7756984   24.0333796   26.9779936 
C    29.4990358   33.5304284   23.0723467 
C    30.0989453   34.7786727   22.9587190 
N    30.5751147   35.4265631   24.0455112 
C    29.8356928   33.6346807   25.4433540 
C    30.4290899   34.8791952   25.2773086 
H    29.1586955   33.0379853   22.1604006 
H    30.2239718   35.2816244   21.9972610 
H    29.7339849   33.2411091   26.4562970 
H    30.8029506   35.4643834   26.1216443 
O    28.2874250   27.7393090   23.3806880 
O    26.7600615   29.1087730   26.5643731 
H    25.8252122   29.3654175   26.5677572 
C    31.3121109   36.7081736   23.8792664 
H    31.0438204   37.1575970   22.9154598 
H    31.0390748   37.3962842   24.6881781 
H    32.3918730   36.5016212   23.9114139 
C    21.3776963   30.2784908   18.3798885 
H    20.3741354   30.4728735   18.7753267 
H    21.7486397   31.1696315   17.8594144 
H    21.3487469   29.4225510   17.6892096 
C    22.6887329   20.9975965   27.3543253 
H    21.9193873   20.9357069   26.5734672 
H    23.2537178   20.0615071   27.4074056 
H    22.2154516   21.1960155   28.3230308 
C    35.5376155   25.3425839   28.3686209 
H    35.4651061   24.2561901   28.4923731 
H    36.3349341   25.5961806   27.6543077 
H    35.7495023   25.8060605   29.3392438 
H    26.9221909   28.6558336   27.4046511 
Fe   27.6271235   28.3027446   24.7380043 
C    30.2450193   26.4538725   20.1136485 
C    30.7764720   25.2977155   19.3953400 
C    32.1428696   24.9766190   19.5241410 
C    32.9870015   25.7910858   20.2539383 
C    32.4777635   26.9639269   20.9046102 
C    31.1286561   27.2730011   20.8396948 
H    32.5318321   24.1032291   18.9972774 
H    34.0507642   25.5599566   20.3289150 
H    33.1678305   27.6055543   21.4587274 
H    30.7314224   28.1409737   21.3705391 
C    29.8855317   24.4557589   18.5422585 
H    29.7810603   23.4820459   19.0647325 
H    30.4218936   24.1833740   17.6163345 
C    28.7844670   26.7778078   20.0541593 
H    28.6886112   27.6576657   19.3797021 
H    28.4622109   27.1407676   21.0470000 
C    28.5014792   25.0418063   18.2595222 
H    27.8501639   24.2584183   17.8485883 
H    28.5845997   25.8207918   17.4823879 
C    27.9002666   25.6423213   19.5285068 
H    26.8850687   26.0233019   19.3390427 
H    27.7998034   24.8592974   20.2992831
