# Supplementary material for: A porphyrin-based molecular cage guided by designed local-electric field is highly selective and efficient
Source: Chem Sci. 2023 Sep 4;14(37):10329–39. doi: 10.1039/d3sc01720f (PMC10529934; doi:10.1039/d3sc01720f)
Supplement: SC-014-D3SC01720F-s002 [file SC-014-D3SC01720F-s002.zip › 2RC-mod1.xyz]

N    21.8779140   25.6408914   24.2087202
N    20.8394425   23.0462256   24.6788871
N    23.2007557   22.3931033   26.1304390
N    24.2962067   24.9233937   25.5215023
C    20.7188080   25.7485000   23.4923576
C    22.4058615   26.9075831   24.3016786
C    22.4459530   21.3014351   26.5003039
C    24.4487839   22.1922714   26.6660498
C    19.9731317   23.3881592   23.6675842
C    20.5131282   21.7605358   25.0406063
C    24.6106903   26.2153709   25.1959269
C    25.4713313   24.3112215   25.8910865
C    20.4466294   27.1422026   23.2156357
C    21.4780839   27.8621035   23.7420295
C    23.2094500   20.4442858   27.3747136
C    24.4509330   20.9899464   27.4727900
C    19.1211397   22.2639514   23.3454999
C    19.4243507   21.2720901   24.2251210
C    26.0369178   26.4123172   25.3021391
C    26.5744700   25.2263153   25.7023303
C    19.8894513   24.6707193   23.0946821
C    23.7083141   27.2031268   24.7439932
C    25.5646200   23.0318188   26.4747896
C    21.1790176   20.9723728   25.9933297
H    19.5583224   27.5335805   22.7283253
H    21.5806117   28.9439092   23.7547655
H    22.8441930   19.5347630   27.8396822
H    25.2838599   20.6101425   28.0569676
H    18.3938553   22.2070127   22.5427565
H    18.9927937   20.2748291   24.2708571
H    26.5734734   27.3245698   25.0589686
H    27.6273639   25.0098853   25.8510430
C    18.9096766   24.9403807   22.0167705
C    24.2424034   28.5880490   24.6066635
C    26.8865881   22.5712683   26.9885612
C    20.5542551   19.6568511   26.3469037
C    19.3283209   25.6335055   20.8567153
C    18.4201203   25.9831616   19.8807361
N    17.1108535   25.6578221   19.9955967
C    17.5505488   24.5674900   22.0689021
C    16.6795045   24.9347626   21.0563627
H    20.3740774   25.9076798   20.7188105
H    18.7073921   26.5379612   18.9878298
H    17.1360411   24.0346560   22.9216840
H    15.6173423   24.6835277   21.0876124
C    19.3162128   19.5992029   27.0202497
C    18.6891798   18.3812610   27.1964472
N    19.2433399   17.2358726   26.7347846
C    21.1292631   18.4495469   25.9442817
C    20.4545321   17.2482334   26.1535495
H    18.8247247   20.5009841   27.3867719
H    17.7204475   18.2849721   27.6871001
H    22.0720935   18.4080525   25.4011172
H    20.8497482   16.2974863   25.7896598
C    27.6422982   23.3919841   27.8498238
C    28.8639926   22.9617149   28.3314186
N    29.3409540   21.7387074   28.0101710
C    27.4248177   21.3092565   26.6605195
C    28.6446840   20.9154911   27.1938900
H    27.2744197   24.3628128   28.1756386
H    29.4827606   23.5729621   28.9881460
H    26.9186372   20.6043099   25.9964645
H    29.0830824   19.9394661   26.9770837
C    24.3053817   29.2507875   23.3636572
C    24.9115289   30.4933389   23.2511013
N    25.4519608   31.1115613   24.3273899
C    24.7758503   29.2883513   25.7137380
C    25.3665059   30.5303086   25.5510313
H    23.9169400   28.7794183   22.4599561
H    24.9980263   31.0163891   22.2971477
H    24.7206263   28.8642330   26.7171365
H    25.7875696   31.0919927   26.3883712
O    23.2514730   23.4171809   23.6184652
O    21.8019366   24.7410123   26.8643623
H    20.8317615   24.7276092   26.8737225
C    26.1864356   32.3896767   24.1629916
H    25.9127154   32.8443050   23.2034390
H    25.9164830   33.0751900   24.9759497
H    27.2674320   32.1910444   24.1872083
C    16.1654056   26.0939919   18.9525183
H    15.1703660   26.1922329   19.4008202
H    16.4892442   27.0649520   18.5594233
H    16.1433017   25.3534692   18.1402418
C    18.4563692   15.9841214   26.7888481
H    17.4887854   16.1733804   26.3078537
H    18.9835085   15.2206813   26.2090053
H    18.3328937   15.6792821   27.8352506
C    30.6388433   21.3042402   28.5589726
H    30.5637793   20.2555833   28.8594292
H    31.4241618   21.4271321   27.7990281
H    30.8627538   21.9183873   29.4360243
H    22.0723234   24.1923953   27.6169057
Fe   22.6199208   23.9494686   25.0000864
C    25.9089734   21.6560195   21.2371415
C    25.6016099   20.5873874   20.2788033
C    26.1578562   19.3162151   20.4728864
C    26.9840618   19.0638568   21.5546671
C    27.3073760   20.1207489   22.4860542
C    26.7762991   21.3873961   22.3085207
H    25.9099847   18.5084375   19.7841629
H    27.3967958   18.0671080   21.7272680
H    27.9599470   19.8801745   23.3293751
H    27.0088427   22.1875061   23.0150329
C    24.6698207   20.8347494   19.1341412
H    23.7322657   20.2952561   19.3828874
H    25.0550413   20.3027345   18.2472577
C    25.3270720   23.0236236   21.0576729
H    26.1460451   23.6619249   20.6621090
H    25.0821109   23.4371429   22.0509306
C    24.3530181   22.3057458   18.8378897
H    23.4756230   22.3590351   18.1761245
H    25.1804163   22.7690709   18.2758718
C    24.1126949   23.0921963   20.1259634
H    23.8933745   24.1475653   19.8981379
H    23.2343794   22.7001495   20.6638567
