# Supplementary material for: A porphyrin-based molecular cage guided by designed local-electric field is highly selective and efficient
Source: Chem Sci. 2023 Sep 4;14(37):10329–39. doi: 10.1039/d3sc01720f (PMC10529934; doi:10.1039/d3sc01720f)
Supplement: SC-014-D3SC01720F-s002 [file SC-014-D3SC01720F-s002.zip › 2RC-mod2.xyz]

N    22.0329668   25.8554698   23.7080609 
N    20.8188246   23.4557761   24.5334693 
N    23.1833969   22.8188304   26.0207524 
N    24.4563340   25.1393761   24.9796775 
C    20.8181167   26.0105459   23.0987693 
C    22.6835249   27.0589041   23.5658999 
C    22.3568867   21.8475497   26.5388625 
C    24.4132618   22.6430676   26.6059954 
C    19.9355944   23.7489502   23.5163613 
C    20.4139301   22.2589939   25.0562341 
C    24.8846124   26.2820713   24.3438189 
C    25.5795489   24.5207000   25.4645096 
C    20.6351213   27.3867264   22.6975428 
C    21.7885371   28.0391866   23.0046316 
C    23.0560688   21.1008991   27.5528515 
C    24.3282532   21.5868010   27.5947970 
C    18.9965474   22.6670392   23.3497756 
C    19.2685896   21.7599531   24.3278196 
C    26.3256197   26.3483725   24.3703963 
C    26.7588818   25.2525078   25.0511136 
C    19.8960244   24.9737194   22.8389712 
C    24.0588948   27.2601251   23.7610818 
C    25.5811192   23.3755602   26.2912692 
C    21.0535497   21.5586054   26.0994946 
H    19.7376117   27.8074558   22.2547190 
H    22.0185732   29.0881795   22.8663367 
H    22.6247758   20.3097095   28.1571025 
H    25.1216622   21.2635231   28.2621149 
H    18.2200344   22.5978239   22.5953767 
H    18.7637032   20.8129600   24.4961140 
H    26.9248739   27.1211817   23.8994880 
H    27.7922888   24.9712126   25.2256846 
C    18.9084449   25.2252711   21.7573136 
C    24.6981176   28.4948092   23.2033662 
C    26.8689839   22.9118388   26.8655071 
C    20.2874698   20.4184153   26.6768145 
C    19.3792906   25.7364325   20.5329429 
C    18.4929869   26.0790560   19.5289346 
N    17.1627792   25.8954293   19.6964693 
C    17.5223666   25.0146357   21.8826272 
C    16.6778979   25.3487582   20.8369308 
H    20.4407894   25.8885187   20.3421958 
H    18.8479027   26.5188560   18.5956986 
H    17.0785166   24.6334517   22.8002502 
H    15.5980256   25.2083337   20.8947358 
C    19.0124081   20.6445560   27.2419273 
C    18.2095311   19.5853324   27.6184394 
N    18.6277944   18.3062287   27.4605178 
C    20.7205053   19.0799274   26.6129184 
C    19.8746006   18.0506740   27.0012143 
H    18.6344032   21.6576866   27.3801826 
H    17.2091938   19.7241994   28.0347300 
H    21.6976884   18.8242315   26.2009947 
H    20.1591425   16.9997559   26.9250264 
C    27.7871777   23.7779321   27.4977647 
C    28.9604989   23.2886586   28.0460105 
N    29.2538512   21.9668917   27.9967600 
C    27.2326671   21.5490950   26.8100568 
C    28.4085707   21.1066743   27.3825279 
H    27.5814340   24.8404188   27.6027095 
H    29.6812756   23.9357292   28.5503022 
H    26.5888633   20.8287771   26.3099878 
H    28.7077855   20.0576934   27.3631837 
C    24.5918720   28.8159862   21.8419101 
C    25.3243652   29.8728272   21.3095278 
N    26.1222764   30.6164127   22.0969880 
C    25.4921773   29.3387438   24.0042008 
C    26.1819290   30.3876154   23.4279476 
H    23.9931564   28.2257834   21.1477299 
H    25.3319970   30.0880837   20.2382443 
H    25.5798395   29.1793919   25.0779095 
H    26.8154254   31.0606851   24.0061799 
O    23.2095282   23.4260885   23.3914251 
O    21.9801116   25.3428677   26.4445098 
H    21.0361917   25.5507397   26.3625054 
C    27.0415475   31.6043988   21.4955819 
H    26.7011721   31.8182544   20.4824681 
H    27.0398214   32.5177951   22.1023027 
H    28.0391694   31.1454281   21.4409692 
C    16.2351217   26.3085722   18.6273084 
H    15.2249561   26.3589405   19.0447001 
H    16.5281273   27.3004804   18.2653146 
H    16.2699026   25.5815305   17.8031131 
C    17.6779452   17.2065752   27.7316938 
H    16.9265736   17.1774216   26.9308607 
H    18.2242449   16.2584019   27.7707930 
H    17.1840791   17.3793134   28.6947964 
C    30.5111359   21.4700997   28.5880805 
H    30.4186248   20.3951358   28.7802602 
H    31.3443428   21.6643534   27.8969678 
H    30.6876009   21.9933522   29.5356723 
H    22.0550413   24.8058194   27.2478247 
Fe   22.6858410   24.2392186   24.6777135 
C    25.7309237   24.4950412   20.3124874 
C    25.7216441   23.0525626   20.0298710 
C    26.9188546   22.3403605   20.1381857 
C    28.0797465   22.9772766   20.5705025 
C    28.0712480   24.3657867   20.9206619 
C    26.9279213   25.1110198   20.7785847 
H    26.9404576   21.2775507   19.8866137 
H    29.0126842   22.4131764   20.6474974 
H    28.9828993   24.8417326   21.2809979 
H    26.9389310   26.1831559   20.9817833 
C    24.4331316   22.3656720   19.6965394 
H    24.0848856   21.9219288   20.6551508 
H    24.6318245   21.5076795   19.0321428 
C    24.5249830   25.3007022   20.0545007 
H    24.6673489   25.7609326   19.0401527 
H    24.5340938   26.1902050   20.7022807 
C    23.3250885   23.2872959   19.1686940 
H    22.3777776   22.7270173   19.1501997 
H    23.5256720   23.6054831   18.1335682 
C    23.2042244   24.5247927   20.0533851 
H    22.4195574   25.1859598   19.6684806 
H    22.9600904   24.2311828   21.0905935
