# Supplementary material for: A porphyrin-based molecular cage guided by designed local-electric field is highly selective and efficient
Source: Chem Sci. 2023 Sep 4;14(37):10329–39. doi: 10.1039/d3sc01720f (PMC10529934; doi:10.1039/d3sc01720f)
Supplement: SC-014-D3SC01720F-s002 [file SC-014-D3SC01720F-s002.zip › 2TS1-R.xyz]

N    27.1254323   29.8833185   23.6124582 
N    25.9710955   27.3933735   24.1768278 
N    28.2276509   26.7408966   25.8024296 
N    29.4373180   29.1708829   25.0914636 
C    25.9536022   30.0278476   22.9115636 
C    27.6549752   31.1525646   23.7513135 
C    27.3823325   25.7454951   26.2426135 
C    29.4340330   26.5467810   26.4346864 
C    25.1429937   27.7132307   23.1181461 
C    25.5600991   26.1628882   24.6294774 
C    29.8118921   30.4330715   24.6965657 
C    30.5843955   28.5337815   25.5197794 
C    25.6933397   31.4272863   22.6761985 
C    26.7295905   32.1235962   23.2232847 
C    28.0407311   24.9658233   27.2598503 
C    29.3107519   25.4462200   27.3687565 
C    24.2529135   26.6112465   22.8447121 
C    24.4839264   25.6712684   23.8029011 
C    31.2410017   30.5740993   24.8103061 
C    31.7240803   29.3879731   25.2768748 
C    25.0891540   28.9814929   22.5169558 
C    28.9513077   31.4390383   24.2122138 
C    30.6090357   27.3089160   26.2209901 
C    26.1171209   25.4457758   25.7064888 
H    24.8035597   31.8330483   22.2040485 
H    26.8373548   33.2029254   23.2762688 
H    27.5857968   24.1567388   27.8218738 
H    30.0778132   25.0972200   28.0542042 
H    23.5307500   26.5461049   22.0372541 
H    23.9923962   24.7072933   23.9026301 
H    31.8139063   31.4526722   24.5269525 
H    32.7666909   29.1349088   25.4352112 
C    24.0827953   29.2803599   21.4584577 
C    29.4943462   32.8328606   24.0996870 
C    31.8997332   26.8119315   26.7924843 
C    25.3089428   24.2970263   26.2331344 
C    24.4916133   29.9235103   20.2704980 
C    23.5672378   30.2546112   19.2985400 
N    22.2567949   29.9564594   19.4466511 
C    22.7130944   28.9751066   21.5716178 
C    21.8280858   29.3108459   20.5548827 
H    25.5370683   30.1799994   20.0964634 
H    23.8508819   30.7693492   18.3824805 
H    22.3016437   28.5099005   22.4645115 
H    20.7620813   29.0830035   20.6152615 
C    23.9978822   24.5307657   26.6994038 
C    23.1925013   23.4814137   27.1065854 
N    23.6421334   22.2057237   27.0655030 
C    25.7545030   22.9627561   26.2472059 
C    24.9058803   21.9425607   26.6665239 
H    23.5879657   25.5394753   26.7425997 
H    22.1702391   23.6288460   27.4636264 
H    26.7509370   22.6912110   25.8962598 
H    25.2138945   20.8947701   26.6762074 
C    32.8118856   27.6413499   27.4790426 
C    33.9988015   27.1316451   27.9870725 
N    34.3050000   25.8210087   27.8568910 
C    32.2702353   25.4559767   26.6707224 
C    33.4565180   24.9905763   27.2112919 
H    32.6064433   28.6931591   27.6605776 
H    34.7208439   27.7582931   28.5158319 
H    31.6332638   24.7435459   26.1520348 
H    33.7567341   23.9438763   27.1372495 
C    29.5508767   33.5197360   22.8718364 
C    30.1233157   34.7840992   22.7905998 
N    30.6464444   35.3859955   23.8818743 
C    30.0089171   33.5150342   25.2235940 
C    30.5734295   34.7760563   25.0902943 
H    29.1733871   33.0681833   21.9535932 
H    30.1896991   35.3370543   21.8509574 
H    29.9602899   33.0724881   26.2193684 
H    30.9800127   35.3268928   25.9424521 
O    28.5114819   27.4660771   23.2785956 
O    26.8677594   29.1694242   26.2798477 
H    25.9002580   29.1992148   26.3408984 
C    31.3548504   36.6876535   23.7456207 
H    31.0497666   37.1695143   22.8088939 
H    31.0947937   37.3367522   24.5907994 
H    32.4382673   36.4991338   23.7367936 
C    21.3017857   30.3282793   18.3776690 
H    20.3110752   30.4685530   18.8249475 
H    21.6324486   31.2639064   17.9100093 
H    21.2669334   29.5222427   17.6296454 
C    22.7071691   21.1116352   27.4251178 
H    21.9216413   21.0521685   26.6606534 
H    23.2586709   20.1674534   27.4764065 
H    22.2569268   21.3293094   28.4009902 
C    35.5809535   25.3010081   28.4004378 
H    35.4855154   24.2227630   28.5703517 
H    36.3899258   25.5066384   27.6837484 
H    35.7917229   25.8046194   29.3515235 
H    27.1886333   28.9212118   27.1601567 
Fe   27.7645608   28.2241713   24.5268062 
C    30.2240609   27.0761215   20.5702673 
C    30.4874283   25.7953431   19.9498695 
C    31.7986792   25.3261269   19.9206601 
C    32.8493303   26.0810665   20.4638086 
C    32.6061471   27.3479765   21.0514221 
C    31.3188711   27.8313283   21.1050570 
H    32.0211495   24.3715806   19.4359971 
H    33.8707843   25.6977003   20.4143318 
H    33.4386990   27.9326113   21.4473736 
H    31.1118506   28.8024016   21.5626798 
C    29.3607967   25.0465281   19.2862159 
H    28.9238005   24.3317458   20.0079021 
H    29.7571834   24.4345619   18.4614687 
C    28.8776468   27.5986751   20.6676308 
H    28.8455441   28.6996133   20.5880807 
H    28.6595923   27.5833331   21.9219651 
C    28.2507376   25.9830606   18.8066270 
H    27.4235994   25.3890872   18.3900489 
H    28.6268864   26.6304651   17.9953734 
C    27.7453950   26.8443586   19.9724632 
H    26.9794295   27.5582918   19.6318803 
H    27.2428519   26.1843735   20.7041235
