# Supplementary material for: A porphyrin-based molecular cage guided by designed local-electric field is highly selective and efficient
Source: Chem Sci. 2023 Sep 4;14(37):10329–39. doi: 10.1039/d3sc01720f (PMC10529934; doi:10.1039/d3sc01720f)
Supplement: SC-014-D3SC01720F-s002 [file SC-014-D3SC01720F-s002.zip › 2TS1-R-mod1.xyz]

N    21.9760964   25.5500237   24.0200606 
N    20.8772582   23.0022862   24.5952440 
N    23.2802665   22.3268801   25.9725007 
N    24.4128260   24.7911195   25.2274809 
C    20.7842716   25.6755421   23.3585293 
C    22.5192316   26.8140615   24.1002860 
C    22.5148152   21.2524474   26.3786273 
C    24.5409609   22.1089774   26.4794112 
C    19.9787325   23.3475140   23.6108780 
C    20.5362559   21.7286381   24.9904706 
C    24.7361272   26.0885850   24.9122541 
C    25.5843026   24.1784614   25.6204451 
C    20.5187170   27.0719281   23.1004487 
C    21.5785090   27.7785550   23.5881696 
C    23.2875129   20.3962310   27.2428087 
C    24.5406370   20.9215574   27.3029343 
C    19.0826596   22.2432161   23.3505820 
C    19.3983859   21.2583994   24.2332729 
C    26.1599562   26.2747927   25.0243839 
C    26.6900331   25.0869511   25.4338646 
C    19.9115316   24.6160159   23.0085761 
C    23.8364301   27.0940287   24.5004686 
C    25.6660329   22.9209799   26.2489089 
C    21.2259078   20.9357143   25.9206296 
H    19.6148956   27.4758408   22.6537261 
H    21.6913112   28.8589548   23.6034179 
H    22.9193160   19.4983072   27.7270136 
H    25.3841391   20.5358262   27.8671331 
H    18.3208187   22.1931548   22.5804135 
H    18.9444950   20.2731002   24.3118749 
H    26.6993512   27.1869212   24.7879062 
H    27.7399460   24.8655115   25.5966177 
C    18.9045378   24.9015760   21.9587370 
C    24.3636921   28.4865933   24.4008844 
C    26.9819271   22.4772929   26.7992841 
C    20.5998189   19.6270295   26.2994125 
C    19.3078109   25.5841947   20.7870388 
C    18.3810014   25.9630558   19.8400978 
N    17.0685148   25.6678412   19.9906251 
C    17.5394921   24.5618505   22.0490159 
C    16.6504918   24.9488184   21.0585028 
H    20.3555630   25.8315706   20.6181948 
H    18.6552637   26.5181165   18.9433139 
H    17.1335249   24.0392591   22.9121082 
H    15.5858006   24.7144282   21.1141205 
C    19.3805589   19.5822981   27.0075590 
C    18.7390528   18.3723393   27.1877533 
N    19.2629990   17.2235139   26.6991986 
C    21.1503278   18.4147342   25.8784877 
C    20.4630299   17.2215180   26.0958461 
H    18.9139255   20.4876641   27.3972539 
H    17.7812529   18.2855258   27.7015259 
H    22.0792369   18.3580679   25.3129824 
H    20.8381231   16.2682354   25.7168985 
C    27.6869956   23.3173418   27.6840721 
C    28.8981682   22.9151699   28.2134985 
N    29.4092830   21.7015627   27.9119085 
C    27.5507155   21.2250939   26.4936596 
C    28.7605175   20.8627982   27.0743369 
H    27.2876071   24.2815839   27.9909520 
H    29.4793329   23.5406316   28.8908780 
H    27.0877244   20.5031340   25.8144894 
H    29.2297353   19.8976959   26.8781443 
C    24.3918058   29.2001831   23.1860054 
C    24.9690076   30.4606835   23.1162390 
N    25.5176717   31.0433861   24.2070751 
C    24.9048677   29.1498392   25.5261147 
C    25.4695783   30.4086674   25.4054469 
H    23.9934915   28.7617980   22.2701280 
H    25.0228298   31.0278588   22.1855187 
H    24.8731015   28.6860771   26.5125432 
H    25.8966762   30.9421970   26.2579282 
O    23.1843923   23.1832498   23.3859791 
O    21.9663574   24.6931499   26.6616041 
H    20.9952833   24.6927719   26.6758452 
C    26.2206708   32.3448671   24.0858088 
H    25.9240230   32.8311680   23.1489045 
H    25.9464741   32.9892761   24.9305419 
H    27.3058541   32.1696690   24.0881138 
C    16.1077749   26.1336470   18.9738277 
H    15.1151360   26.1988993   19.4330485 
H    16.4158729   27.1243264   18.6180393 
H    16.0923027   25.4258234   18.1329572 
C    18.4524824   15.9863509   26.7459918 
H    17.4893301   16.1969289   26.2646523 
H    18.9657147   15.2164298   26.1621517 
H    18.3211036   15.6790184   27.7906091 
C    30.6966777   21.2919373   28.5033743 
H    30.6264237   20.2459966   28.8148744 
H    31.4995554   21.4145296   27.7621207 
H    30.8886562   21.9208467   29.3775831 
H    22.2340266   24.1229802   27.3999402 
Fe   22.7082860   23.8540591   24.8080995 
C    25.7312367   22.1483410   21.4782213 
C    25.4064103   21.2304542   20.4068158 
C    26.0018306   19.9756333   20.4023001 
C    26.8655227   19.5781554   21.4367762 
C    27.2332670   20.4889394   22.4677129 
C    26.6914024   21.7514216   22.4692966 
H    25.7728523   19.2725920   19.5980438 
H    27.2592999   18.5604515   21.4735889 
H    27.9175325   20.1423968   23.2458850 
H    26.9453454   22.4679765   23.2551536 
C    24.4656032   21.6540301   19.3064913 
H    23.4639469   21.2414350   19.5243729 
H    24.7762825   21.1736280   18.3660965 
C    25.0606840   23.4212865   21.5946952 
H    25.6897603   24.2037354   22.0516892 
H    24.2716891   23.2721704   22.5900129 
C    24.3771514   23.1743521   19.1397742 
H    23.5772005   23.4246610   18.4246846 
H    25.3115387   23.5556557   18.6987596 
C    24.1141457   23.8732659   20.4797639 
H    24.1764416   24.9678540   20.3667194 
H    23.0783261   23.6546283   20.7977524
