# Supplementary material for: A porphyrin-based molecular cage guided by designed local-electric field is highly selective and efficient
Source: Chem Sci. 2023 Sep 4;14(37):10329–39. doi: 10.1039/d3sc01720f (PMC10529934; doi:10.1039/d3sc01720f)
Supplement: SC-014-D3SC01720F-s002 [file SC-014-D3SC01720F-s002.zip › 2TS1-R-mod2.xyz]

N    22.1917220   26.5363187   23.6503859 
N    21.2815575   23.8962641   23.8418941 
N    23.5978992   23.2117648   25.3125883 
N    24.6406711   25.8138427   24.8586806 
C    20.9662045   26.6792352   23.0445844 
C    22.6906218   27.8044953   23.8427152 
C    22.7883436   22.1849013   25.7491317 
C    24.7724971   23.1023043   26.0082010 
C    20.4122248   24.2887302   22.8478120 
C    20.9694028   22.5969786   24.1312744 
C    24.9724200   27.0874906   24.4686578 
C    25.8188166   25.1827659   25.1766394 
C    20.6229851   28.0752493   22.9796679 
C    21.6830915   28.7701879   23.4837936 
C    23.4318111   21.4834218   26.8365494 
C    24.6668988   22.0359720   26.9838304 
C    19.6327876   23.1570028   22.4031175 
C    19.9488542   22.1187272   23.2279842 
C    26.4128622   27.2327778   24.4345998 
C    26.9307620   26.0460621   24.8621598 
C    20.1886128   25.6293763   22.5035978 
C    24.0409463   28.0957364   24.1418437 
C    25.9034424   23.9321973   25.8255079 
C    21.5539688   21.8320385   25.1685745 
H    19.6878281   28.4670452   22.5952156 
H    21.7841524   29.8411356   23.5963982 
H    22.9990857   20.6872394   27.4337749 
H    25.4113436   21.7649484   27.7267289 
H    18.9408331   23.1440034   21.5665415 
H    19.5562409   21.1064245   23.1894269 
H    26.9564035   28.0972183   24.0587345 
H    27.9797490   25.7738380   24.9164530 
C    19.0350291   25.9543878   21.6103675 
C    24.5779556   29.4752846   23.9775398 
C    27.1785854   23.4710951   26.4236491 
C    20.8198361   20.6367698   25.6471192 
C    19.1770973   26.7064019   20.4317559 
C    18.0548396   27.0121586   19.6671355 
N    16.8280602   26.5572725   20.0094282 
C    17.7438606   25.4830548   21.9198833 
C    16.6702001   25.7778265   21.1044547 
H    20.1466937   27.0353296   20.0537679 
H    18.1334740   27.5996478   18.7521838 
H    17.5577009   24.8824561   22.8044456 
H    15.6707713   25.3964274   21.3035680 
C    19.4315299   20.7101508   25.9125947 
C    18.7304337   19.6092362   26.3586521 
N    19.3477792   18.4202579   26.5571761 
C    21.4239208   19.3816023   25.8766557 
C    20.6766559   18.3081438   26.3343276 
H    18.8883882   21.6439363   25.7857366 
H    17.6606141   19.6448442   26.5734295 
H    22.4812929   19.2201166   25.6708215 
H    21.1184768   17.3300798   26.5275385 
C    28.0427238   24.3067829   27.1618857 
C    29.1410962   23.7815977   27.8238148 
N    29.4127955   22.4558232   27.7791897 
C    27.5481330   22.1090077   26.3415421 
C    28.6390612   21.6301800   27.0367099 
H    27.8407082   25.3680822   27.2805632 
H    29.8097635   24.4028344   28.4231577 
H    26.9657601   21.4126138   25.7422442 
H    28.9228870   20.5766735   27.0197195 
C    24.3297126   30.2389829   22.8299330 
C    24.9563704   31.4648911   22.6521376 
N    25.8191653   31.9359936   23.5721959 
C    25.4576994   30.0213044   24.9323507 
C    26.0715325   31.2344303   24.6987999 
H    23.7333165   29.8552056   22.0041327 
H    24.8311291   32.0510814   21.7407406 
H    25.6696996   29.4991846   25.8646312 
H    26.7739779   31.6805133   25.4035167 
O    23.7190064   24.4812447   22.7684689 
O    22.1233211   25.4178019   26.1797040 
H    21.1828368   25.6237694   26.0656991 
C    26.5447034   33.1915041   23.3070166 
H    27.1826898   33.0497083   22.4242964 
H    25.8225567   33.9960743   23.1277765 
H    27.1613427   33.4332620   24.1787578 
C    15.6531650   26.8512805   19.1592421 
H    14.7510563   26.8442551   19.7831361 
H    15.7806560   27.8345265   18.6916092 
H    15.5669525   26.0814229   18.3788151 
C    18.5404298   17.2593987   26.9818464 
H    17.7817540   17.0559688   26.2160222 
H    19.1949653   16.3916301   27.1128178 
H    18.0487293   17.4882962   27.9339516 
C    30.5670175   21.9046568   28.5150545 
H    30.3578630   20.8624374   28.7839236 
H    31.4639408   21.9611751   27.8814348 
H    30.7183430   22.4921662   29.4281592 
H    22.1562127   24.7094289   26.8399168 
Fe   23.0132221   24.8537963   24.2418038 
C    25.6757402   27.0862586   19.0976062 
C    25.6020158   26.3700011   20.3740314 
C    26.8104185   25.9606482   21.0140865 
C    28.0269878   26.3521037   20.5198044 
C    28.0856516   27.1932147   19.3687973 
C    26.9309266   27.5230351   18.6665153 
H    26.7440716   25.3647902   21.9265836 
H    28.9515327   26.0508340   21.0137033 
H    29.0486168   27.5856881   19.0338032 
H    26.9904580   28.1754464   17.7927955 
C    24.3400553   26.3415094   21.0965260 
H    24.4978911   26.9422578   22.0106099 
H    24.0948520   25.3445821   21.8371513 
C    24.4355617   27.4965141   18.3720511 
H    24.0632452   26.6456057   17.7662613 
H    24.6598387   28.3147665   17.6743685 
C    23.0912190   26.7133307   20.3197268 
H    22.2847607   26.9540707   21.0211005 
H    22.7534036   25.8439996   19.7317438 
C    23.3268119   27.8863331   19.3545506 
H    22.4091560   28.1184342   18.8005828 
H    23.6366915   28.7913270   19.9034612
