# Supplementary material for: A porphyrin-based molecular cage guided by designed local-electric field is highly selective and efficient
Source: Chem Sci. 2023 Sep 4;14(37):10329–39. doi: 10.1039/d3sc01720f (PMC10529934; doi:10.1039/d3sc01720f)
Supplement: SC-014-D3SC01720F-s002 [file SC-014-D3SC01720F-s002.zip › 2TS1-S.xyz]

N    26.8160401   30.0443277   23.9244974
N    25.7639872   27.4745520   24.3217947
N    28.0595198   26.7778002   25.8374874
N    29.2027131   29.2889172   25.2725903
C    25.6998587   30.1648888   23.1381910
C    27.3726371   31.3017152   24.0171592
C    27.2266726   25.7701271   26.2907939
C    29.2715931   26.5936170   26.4664898
C    24.9156054   27.8278306   23.2915836
C    25.3516884   26.2376972   24.7592068
C    29.5500988   30.5689905   24.9177612
C    30.3650803   28.6589030   25.6624362
C    25.4800447   31.5577727   22.8224495
C    26.4943813   32.2640340   23.3955119
C    27.9089591   24.9838539   27.2850886
C    29.1763349   25.4769278   27.3804122
C    24.0078403   26.7400982   23.0165067
C    24.2478768   25.7785521   23.9525166
C    30.9795913   30.7333260   25.0232427
C    31.4886257   29.5453326   25.4492939
C    24.8696749   29.1059173   22.7072523
C    28.6766457   31.5754945   24.4629182
C    30.4242414   27.3962218   26.2887062
C    25.9440421   25.4856778   25.7931491
H    24.6315621   31.9555534   22.2735584
H    26.6270596   33.3422182   23.3928681
H    27.4755429   24.1616056   27.8470781
H    29.9586174   25.1253194   28.0476939
H    23.2601852   26.6994154   22.2311592
H    23.7429356   24.8213245   24.0503317
H    31.5330146   31.6302905   24.7612791
H    32.5373075   29.3094221   25.5960371
C    23.9331520   29.3824161   21.5798211
C    29.2426155   32.9596191   24.3102315
C    31.7285585   26.8924737   26.8159745
C    25.1597740   24.3207557   26.3200790
C    24.4398972   29.9663716   20.3992392
C    23.5961616   30.2676175   19.3478649
N    22.2732350   29.9938402   19.4117134
C    22.5535632   29.1004231   21.6071155
C    21.7523697   29.4049830   20.5131013
H    25.5013578   30.1930141   20.2932206
H    23.9561302   30.7367319   18.4335669
H    22.0726172   28.6735734   22.4860823
H    20.6802636   29.1963995   20.5027691
C    23.8775386   24.5316175   26.8692142
C    23.0920630   23.4600478   27.2583577
N    23.5370100   22.1885011   27.1302574
C    25.6085656   22.9889550   26.2563257
C    24.7829334   21.9476533   26.6674526
H    23.4757488   25.5366697   26.9997768
H    22.0870091   23.5863315   27.6671575
H    26.5902406   22.7364659   25.8535582
H    25.0934838   20.9018317   26.6172076
C    32.6257619   27.6941954   27.5529755
C    33.8439050   27.1840609   27.9814498
N    34.1897383   25.9002945   27.7292627
C    32.1267679   25.5586733   26.5874918
C    33.3444875   25.0926468   27.0519159
H    32.3822112   28.7189141   27.8271363
H    34.5647318   27.7880330   28.5368778
H    31.4882455   24.8661002   26.0430096
H    33.6739335   24.0654232   26.8902200
C    29.4152804   33.5510436   23.0452060
C    30.0266104   34.7932477   22.9224314
N    30.4744426   35.4618449   24.0083526
C    29.6801328   33.7077316   25.4231243
C    30.2881690   34.9441784   25.2470503
H    29.1003569   33.0393055   22.1344773
H    30.1834584   35.2737165   21.9541626
H    29.5471421   33.3359696   26.4409207
H    30.6441535   35.5445577   26.0883025
O    28.2215649   27.9223706   23.2697242
O    26.6714772   29.1141209   26.5314597
H    25.7373767   29.3745330   26.5256455
C    31.2267334   36.7338297   23.8342865
H    30.9724340   37.1743255   22.8624990
H    30.9536495   37.4340986   24.6326022
H    32.3033014   36.5143822   23.8803842
C    21.4073219   30.3303526   18.2586096
H    20.3954828   30.5342505   18.6256128
H    21.8041068   31.2237567   17.7619822
H    21.3903400   29.4827566   17.5574758
C    22.6167820   21.0742686   27.4637398
H    21.8194019   21.0363105   26.7100299
H    23.1763424   20.1331710   27.4734796
H    22.1815972   21.2511648   28.4539194
C    35.5033558   25.3859053   28.1824968
H    35.4712250   24.2910988   28.2058564
H    36.2873884   25.7308289   27.4920714
H    35.7035386   25.7673985   29.1908703
H    26.8156522   28.6293629   27.3582681
Fe   27.5273258   28.3473723   24.6933221
C    29.5698968   25.8122174   21.1752525
C    29.5867597   25.3098161   19.8212521
C    30.8093532   25.2592754   19.1554312
C    31.9706092   25.7920564   19.7323713
C    31.9335964   26.3974703   21.0130328
C    30.7553162   26.4000266   21.7235530
H    30.8557571   24.7871594   18.1711751
H    32.9143116   25.7617871   19.1853330
H    32.8440472   26.8365050   21.4274400
H    30.7036736   26.8329167   22.7248623
C    28.3319669   24.7533369   19.1994017
H    28.3880231   23.6478144   19.2357695
H    28.3140981   25.0020445   18.1258921
C    28.3965185   25.6361982   22.0120390
H    28.1608730   26.7657134   22.4849126
H    28.6669952   25.2781531   23.0180233
C    27.0628501   25.2265491   19.9089733
H    26.1855718   24.7102725   19.4954314
H    26.9137785   26.3066505   19.7270648
C    27.1729671   24.9680134   21.4118651
H    26.2640868   25.2956282   21.9405022
H    27.2430373   23.8778813   21.5932014
