# Supplementary material for: A porphyrin-based molecular cage guided by designed local-electric field is highly selective and efficient
Source: Chem Sci. 2023 Sep 4;14(37):10329–39. doi: 10.1039/d3sc01720f (PMC10529934; doi:10.1039/d3sc01720f)
Supplement: SC-014-D3SC01720F-s002 [file SC-014-D3SC01720F-s002.zip › 2TS1-S-mod1.xyz]

N    22.0393443   25.6222572   24.2992363 
N    20.9695631   23.0643131   24.8906180 
N    23.4498871   22.3586453   26.1322911 
N    24.5196750   24.8808034   25.4450937 
C    20.8566675   25.7277264   23.6148093 
C    22.5902488   26.8859535   24.3327906 
C    22.7259004   21.2411012   26.4982574 
C    24.7401663   22.1328900   26.5608684 
C    20.0315811   23.4164493   23.9447137 
C    20.6446132   21.7841668   25.2879109 
C    24.8252282   26.1792379   25.1155530 
C    25.7110205   24.2682007   25.7768156 
C    20.6071709   27.1111042   23.2898753 
C    21.6608988   27.8326872   23.7694930 
C    23.5615512   20.3359750   27.2461659 
C    24.8071359   20.8820483   27.2821604 
C    19.1047149   22.3273550   23.7365226 
C    19.4569025   21.3350856   24.5943110 
C    26.2511509   26.3740272   25.1789327 
C    26.8021104   25.1877964   25.5616683 
C    19.9738947   24.6664167   23.3049308 
C    23.9118117   27.1740184   24.7106441 
C    25.8383995   22.9845360   26.3418637 
C    21.4063566   20.9460909   26.1188800 
H    19.7147684   27.4977275   22.8059864 
H    21.7799836   28.9120713   23.7398601 
H    23.2395906   19.3920580   27.6730820 
H    25.6879007   20.4642665   27.7605886 
H    18.3017871   22.2819818   23.0089675 
H    18.9941095   20.3553845   24.6809928 
H    26.7779472   27.2882204   24.9213345 
H    27.8589509   24.9705992   25.6803764 
C    18.9891555   24.9003154   22.2187025 
C    24.4377713   28.5651671   24.5596990 
C    27.1923210   22.5259741   26.7849812 
C    20.8126694   19.6021314   26.4303106 
C    19.4322124   25.4640313   20.9994460 
C    18.5380470   25.7449542   19.9871868 
N    17.2177604   25.4817594   20.1310296 
C    17.6168145   24.5924081   22.3061478 
C    16.7598563   24.8887221   21.2582191 
H    20.4874788   25.6849573   20.8382135 
H    18.8466679   26.1888581   19.0401164 
H    17.1819722   24.1572086   23.2024148 
H    15.6898567   24.6767679   21.3088140 
C    19.6537989   19.4900705   27.2246329 
C    18.9999300   18.2762499   27.3125641 
N    19.4539497   17.1878877   26.6481829 
C    21.3053215   18.4361886   25.8360175 
C    20.6058352   17.2381286   25.9568871 
H    19.2416753   20.3486621   27.7551511 
H    18.0863579   18.1403395   27.8922508 
H    22.1936866   18.4238510   25.2071403 
H    20.9295540   16.3303732   25.4431930 
C    27.9527934   23.3081336   27.6813232 
C    29.2195342   22.9030977   28.0577049 
N    29.7413996   21.7449954   27.5872308 
C    27.7531971   21.3142368   26.3438171 
C    29.0267134   20.9470773   26.7650822 
H    27.5590523   24.2329443   28.1010635 
H    29.8474701   23.4873224   28.7333898 
H    27.2415841   20.6289369   25.6647848 
H    29.4920427   20.0162655   26.4356451 
C    24.4909767   29.2177393   23.3121294 
C    25.0656553   30.4757305   23.1938540 
N    25.5893433   31.1113370   24.2673419 
C    24.9532497   29.2811057   25.6632289 
C    25.5186255   30.5349608   25.4934370 
H    24.1129212   28.7331293   22.4109253 
H    25.1372554   30.9980349   22.2381764 
H    24.9030691   28.8638220   26.6697668 
H    25.9284797   31.1094472   26.3277086 
O    23.2848878   23.3043012   23.6117618 
O    22.1211951   24.7003259   26.9714873 
H    21.1508388   24.7292004   27.0025670 
C    26.2910187   32.4079974   24.0960837 
H    25.9877215   32.8609544   23.1446446 
H    26.0210639   33.0816651   24.9188448 
H    27.3763085   32.2326032   24.0976034 
C    16.2850459   25.8445491   19.0478978 
H    15.2943052   26.0169482   19.4832105 
H    16.6403722   26.7607498   18.5618207 
H    16.2336150   25.0292706   18.3126962 
C    18.6112607   15.9733304   26.6071854 
H    17.6908716   16.2235350   26.0631907 
H    19.1404062   15.2021591   26.0404393 
H    18.4010268   15.6492042   27.6335955 
C    31.1282891   21.3910002   27.9550224 
H    31.3361392   20.3678815   27.6367839 
H    31.8198999   22.0811485   27.4529743 
H    31.2396959   21.4752503   29.0423346 
H    22.3816412   24.0869668   27.6772740 
Fe   22.8083956   23.9361050   25.0510068 
C    25.0027389   21.7517508   21.3336571 
C    25.6975164   21.3540232   20.1303560 
C    26.5645293   20.2674486   20.1989233 
C    26.7995843   19.5977050   21.4127075 
C    26.1352839   20.0003886   22.6014674 
C    25.2542164   21.0514102   22.5556959 
H    27.0423102   19.9019990   19.2861590 
H    27.4794777   18.7458522   21.4687274 
H    26.3246700   19.4493303   23.5229910 
H    24.7195333   21.3749022   23.4502517 
C    25.3755225   22.0241280   18.8168571 
H    25.4821886   21.2806885   18.0157535 
H    26.1299037   22.8007113   18.6078086 
C    23.9655072   22.7553782   21.2718102 
H    23.8241012   23.3183186   22.4637837 
H    22.9994194   22.3099290   21.5733828 
C    24.0063142   22.7129165   18.7816992 
H    23.1939443   21.9688768   18.7612233 
H    23.9138454   23.3033598   17.8586565 
C    23.8558612   23.6055984   20.0240518 
H    24.6510133   24.3754374   20.0143348 
H    22.8942670   24.1446518   20.0138503
