# Supplementary material for: A porphyrin-based molecular cage guided by designed local-electric field is highly selective and efficient
Source: Chem Sci. 2023 Sep 4;14(37):10329–39. doi: 10.1039/d3sc01720f (PMC10529934; doi:10.1039/d3sc01720f)
Supplement: SC-014-D3SC01720F-s002 [file SC-014-D3SC01720F-s002.zip › 2TS1-S-mod2.xyz]

N    22.0691008   25.9208673   23.6343638
N    20.9050675   23.4842328   24.3473291
N    23.2358814   22.8667255   25.8794466
N    24.4810567   25.2248254   24.9038167
C    20.8452749   26.0798743   23.0386391
C    22.6663097   27.1633831   23.6151136
C    22.4090274   21.8893657   26.3876740
C    24.4562035   22.7162545   26.4921973
C    20.0494271   23.7733956   23.3007068
C    20.5246053   22.2591687   24.8263140
C    24.8941741   26.3924757   24.2989955
C    25.6161942   24.5953518   25.3528795
C    20.6014653   27.4760909   22.7764645
C    21.7237179   28.1495090   23.1555624
C    23.0932598   21.1751082   27.4354015
C    24.3579750   21.6791983   27.4991224
C    19.1689154   22.6575122   23.0664016
C    19.4357820   21.7369537   24.0349432
C    26.3343951   26.4564149   24.2902914
C    26.7826682   25.3395325   24.9301406
C    19.9684148   25.0300171   22.6864010
C    24.0423196   27.3918433   23.7952159
C    25.6250480   23.4478609   26.1768860
C    21.1306213   21.5657935   25.8963077
H    19.6842295   27.8930555   22.3721866
H    21.9028314   29.2177132   23.1218429
H    22.6610571   20.3898194   28.0468599
H    25.1384005   21.3807973   28.1929094
H    18.4324287   22.5741508   22.2743601
H    18.9652662   20.7657546   24.1589867
H    26.9236500   27.2403143   23.8221677
H    27.8197369   25.0525156   25.0720732
C    18.9605085   25.3170976   21.6302046
C    24.6317835   28.6768767   23.3041154
C    26.9121160   22.9841318   26.7564721
C    20.3573926   20.4230806   26.4578714
C    19.3663890   25.9684269   20.4484968
C    18.4332441   26.3190185   19.4868253
N    17.1253382   26.0159952   19.6533080
C    17.5942283   24.9958863   21.7542960
C    16.7051928   25.3471026   20.7533575
H    20.4070347   26.2216007   20.2430291
H    18.7357285   26.8495417   18.5814467
H    17.1955021   24.5123401   22.6434623
H    15.6396616   25.1221399   20.8177423
C    19.0262552   20.6289279   26.8868504
C    18.2385924   19.5726327   27.2979478
N    18.7205254   18.3064159   27.2988087
C    20.8401138   19.1018209   26.5359788
C    20.0067862   18.0716737   26.9518309
H    18.5945683   21.6279177   26.8933036
H    17.2041149   19.7023421   27.6250930
H    21.8534793   18.8523514   26.2197800
H    20.3390413   17.0328796   26.9926735
C    27.8412667   23.8537180   27.3669804
C    29.0111015   23.3632707   27.9230586
N    29.2909975   22.0381811   27.8980050
C    27.2576299   21.6160850   26.7343891
C    28.4324132   21.1737662   27.3101084
H    27.6480423   24.9202878   27.4523106
H    29.7380686   24.0132493   28.4155282
H    26.6023454   20.8877238   26.2617063
H    28.7176022   20.1206038   27.3139270
C    24.3960618   29.1196100   21.9938641
C    25.0268166   30.2613355   21.5115037
N    25.8516297   30.9725589   22.2980282
C    25.4887220   29.4596004   24.1009741
C    26.0772528   30.5943093   23.5743491
H    23.7640003   28.5618656   21.3040024
H    24.9260776   30.5860552   20.4739324
H    25.6994070   29.1926697   25.1357247
H    26.7533898   31.2257788   24.1510929
O    23.3473188   23.4233121   23.2874129
O    21.9959531   25.3391073   26.3159613
H    21.0323188   25.4369613   26.2636508
C    26.5851944   32.1321890   21.7473577
H    26.4824871   32.1205631   20.6593454
H    26.1621856   33.0536093   22.1705841
H    27.6458450   32.0124682   21.9950582
C    16.1463854   26.4146026   18.6236046
H    15.1498595   26.4269798   19.0770194
H    16.3962540   27.4182919   18.2621854
H    16.1745958   25.6972156   17.7902935
C    17.7997000   17.1972385   27.6290138
H    17.0427052   17.1129174   26.8384153
H    18.3700519   16.2660036   27.7070032
H    17.3088735   17.4038818   28.5877278
C    30.5477401   21.5416644   28.4915066
H    30.4607294   20.4643340   28.6703978
H    31.3829915   21.7468662   27.8062103
H    30.7149246   22.0562143   29.4455394
H    22.1610680   24.8391575   27.1301833
Fe   22.7501868   24.2900494   24.5384110
C    25.7744475   25.2041967   20.3543807
C    25.4130157   23.8284277   20.6709096
C    26.4385693   22.8952638   21.0158133
C    27.7427118   23.3070838   21.1407957
C    28.0649128   24.6793993   20.9388101
C    27.1024211   25.6028969   20.5308290
H    26.1574699   21.8538877   21.1713080
H    28.5328060   22.5946935   21.3894824
H    29.0880853   25.0204602   21.0939960
H    27.3949412   26.6348631   20.3317601
C    24.0203224   23.4307706   20.7168040
H    23.7683782   23.5368412   21.9145670
H    23.8752916   22.3427866   20.6063487
C    24.7319688   26.1126724   19.7868896
H    24.7368361   25.9955565   18.6820446
H    25.0159140   27.1601393   19.9448792
C    22.9945874   24.3191654   20.0280456
H    21.9854057   24.0552282   20.3832742
H    23.0011464   24.1261067   18.9398148
C    23.3247457   25.7866277   20.2905383
H    22.6067664   26.4487273   19.7948071
H    23.2719658   25.9708216   21.3762162
