# Supplementary material for: A porphyrin-based molecular cage guided by designed local-electric field is highly selective and efficient
Source: Chem Sci. 2023 Sep 4;14(37):10329–39. doi: 10.1039/d3sc01720f (PMC10529934; doi:10.1039/d3sc01720f)
Supplement: SC-014-D3SC01720F-s002 [file SC-014-D3SC01720F-s002.zip › 2TS2-R.xyz]

N    27.0266478   29.8880689   23.6912943 
N    25.9579478   27.3663635   24.2783614 
N    28.2940622   26.7376886   25.8298549 
N    29.4172926   29.2012055   25.1093301 
C    25.8236436   30.0158451   23.0438210 
C    27.5425765   31.1615473   23.8114830 
C    27.4715485   25.7353877   26.3024866 
C    29.5007497   26.5880453   26.4744730 
C    25.1054683   27.6641058   23.2349729 
C    25.6058244   26.1170905   24.7215199 
C    29.7528576   30.4652700   24.6862748 
C    30.5859960   28.6009214   25.5300623 
C    25.5249507   31.4158421   22.8368590 
C    26.5768976   32.1253310   23.3344225 
C    28.1485619   24.9955347   27.3393667 
C    29.4067869   25.5083812   27.4362413 
C    24.2694881   26.5201617   22.9508745 
C    24.5448225   25.5836782   23.9005811 
C    31.1828147   30.6382909   24.7663520 
C    31.7019913   29.4753084   25.2535495 
C    24.9842022   28.9424260   22.6537876 
C    28.8586137   31.4553520   24.2181804 
C    30.6509945   27.3805297   26.2398147 
C    26.2056847   25.4104283   25.7851478 
H    24.6048799   31.8108868   22.4165065 
H    26.6680906   33.2061823   23.3930565 
H    27.7103363   24.1945386   27.9267069 
H    30.1814598   25.1986427   28.1320876 
H    23.5573010   26.4202559   22.1390696 
H    24.0994360   24.5965125   23.9928003 
H    31.7328490   31.5211981   24.4527426 
H    32.7527412   29.2526486   25.4060592 
C    23.9310417   29.2083165   21.6331101 
C    29.3887274   32.8513416   24.0766914 
C    31.9557461   26.9093035   26.7914677 
C    25.4297401   24.2478722   26.3300472 
C    24.2279292   29.9696164   20.4798413 
C    23.2433758   30.2632662   19.5544734 
N    21.9792343   29.8075189   19.7090062 
C    22.6078225   28.7390235   21.7428387 
C    21.6633850   29.0352447   20.7711176 
H    25.2339842   30.3468024   20.2965770 
H    23.4357525   30.8703753   18.6695552 
H    22.2698084   28.1684096   22.6027020 
H    20.6365445   28.6713446   20.8344582 
C    24.1484171   24.4670522   26.8767633 
C    23.3635894   23.4011119   27.2819435 
N    23.8026399   22.1278926   27.1581928 
C    25.8779888   22.9149538   26.2791164 
C    25.0472420   21.8787492   26.6942889 
H    23.7480560   25.4750002   26.9917208 
H    22.3634578   23.5310694   27.6994354 
H    26.8594973   22.6603177   25.8762115 
H    25.3499758   20.8305005   26.6438952 
C    32.8626152   27.7503957   27.4701505 
C    34.0630123   27.2522509   27.9580830 
N    34.3822925   25.9449277   27.8191621 
C    32.3396562   25.5581877   26.6564660 
C    33.5369867   25.1055501   27.1813339 
H    32.6381057   28.7979406   27.6603149 
H    34.7867990   27.8841818   28.4773075 
H    31.7018082   24.8424194   26.1414140 
H    33.8517084   24.0638859   27.1017130 
C    29.3944482   33.5301635   22.8433897 
C    29.9652979   34.7927331   22.7287640 
N    30.5363494   35.4004135   23.7918899 
C    29.9494071   33.5425738   25.1734044 
C    30.5113190   34.8002058   25.0068983 
H    28.9782795   33.0721922   21.9451585 
H    29.9933168   35.3394296   21.7836459 
H    29.9392710   33.1097441   26.1745823 
H    30.9552446   35.3566452   25.8363034 
O    28.4585247   27.5105369   23.1511588 
O    26.8639189   29.1136718   26.3433793 
H    25.9041595   29.2561821   26.3347919 
C    31.2438810   36.6969109   23.6174484 
H    30.9113256   37.1673859   22.6844748 
H    31.0115197   37.3572227   24.4622689 
H    32.3254200   36.5033086   23.5774482 
C    20.9477941   30.1566119   18.7072551 
H    19.9635305   30.1155201   19.1877811 
H    21.1378315   31.1723388   18.3402049 
H    20.9945170   29.4404574   17.8733433 
C    22.8692103   21.0218148   27.4814987 
H    22.1170105   20.9538936   26.6840184 
H    23.4309977   20.0851492   27.5543680 
H    22.3760330   21.2326661   28.4379603 
C    35.6681763   25.4345729   28.3474784 
H    35.5924378   24.3505959   28.4896396 
H    36.4721305   25.6720561   27.6352671 
H    35.8706569   25.9168147   29.3113050 
H    27.0826484   28.7273233   27.2058874 
Fe   27.7124308   28.2655292   24.6592967 
C    30.3470764   27.5412866   20.9176522 
C    30.4606867   26.3356739   20.1441017 
C    31.7318217   25.7990982   19.9378787 
C    32.8694090   26.4321317   20.4539196 
C    32.7666198   27.6139927   21.2135502 
C    31.5189454   28.1578654   21.4509843 
H    31.8490207   24.8867849   19.3473966 
H    33.8558236   26.0078426   20.2522679 
H    33.6666222   28.0970311   21.5953021 
H    31.4171114   29.0749063   22.0372932 
C    29.2149313   25.7087468   19.5737317 
H    28.7622525   25.0533855   20.3426526 
H    29.4721145   25.0549786   18.7273086 
C    29.0820834   28.1445407   21.1060803 
H    29.0543147   29.1175482   21.5959186 
H    29.1772064   26.9144994   23.4154140 
C    28.1951350   26.7749143   19.1651954 
H    27.2679457   26.2975076   18.8184291 
H    28.5895700   27.3641851   18.3202621 
C    27.8759225   27.7004368   20.3473569 
H    27.3076488   28.5908509   20.0292950 
H    27.2298311   27.1793178   21.0765205
