# Supplementary material for: A porphyrin-based molecular cage guided by designed local-electric field is highly selective and efficient
Source: Chem Sci. 2023 Sep 4;14(37):10329–39. doi: 10.1039/d3sc01720f (PMC10529934; doi:10.1039/d3sc01720f)
Supplement: SC-014-D3SC01720F-s002 [file SC-014-D3SC01720F-s002.zip › 6IM-R.xyz]

N    27.0324788   29.8992774   23.9656482
N    25.8670778   27.2814449   24.3990894
N    28.2410012   26.4779137   25.9609060
N    29.3708590   29.1565374   25.5885850
C    25.8884517   30.0369860   23.2248231
C    27.5991431   31.1447254   24.0937838
C    27.4077423   25.4373610   26.3018052
C    29.4187522   26.3148249   26.6368227
C    25.0300754   27.6787409   23.3848387
C    25.4932343   26.0223780   24.7778551
C    29.7305537   30.4321996   25.2225120
C    30.4996060   28.5218695   26.0523895
C    25.6842959   31.4388807   22.9302362
C    26.7267435   32.1243723   23.4861710
C    28.0863645   24.5829323   27.2513518
C    29.3250758   25.1168199   27.4532614
C    24.1349934   26.5862888   23.0572712
C    24.3944347   25.5815789   23.9431484
C    31.1492699   30.6057812   25.4456877
C    31.6286038   29.4257916   25.9304695
C    25.0174286   28.9822844   22.8265284
C    28.8831096   31.4063766   24.6349755
C    30.5362874   27.2040395   26.5915247
C    26.1154166   25.2179443   25.7726515
H    24.8303130   31.8643834   22.4118235
H    26.8625531   33.2019486   23.4942770
H    27.6685483   23.7103637   27.7470743
H    30.0741596   24.7492094   28.1474209
H    23.3924132   26.5597950   22.2664803
H    23.9091466   24.6099065   23.9803803
H    31.7276006   31.4992233   25.2317529
H    32.6646957   29.2129436   26.1703570
C    24.0455831   29.2899858   21.7394735
C    29.4401752   32.7921608   24.4701897
C    31.8252217   26.6907261   27.1415825
C    25.2920228   24.0650364   26.2609206
C    24.4863558   29.9348628   20.5619908
C    23.5956237   30.2399976   19.5507052
N    22.2874163   29.9077624   19.6450025
C    22.6754594   28.9671713   21.8017754
C    21.8274027   29.2694196   20.7457206
H    25.5342038   30.2039305   20.4261055
H    23.9047328   30.7563941   18.6424099
H    22.2395558   28.5046435   22.6839944
H    20.7656280   29.0159930   20.7633662
C    24.0084897   24.3223863   26.7898495
C    23.1706950   23.2847873   27.1549100
N    23.5632211   21.9967275   27.0201017
C    25.6835246   22.7160621   26.1895746
C    24.8057615   21.7082312   26.5750356
H    23.6557029   25.3438094   26.9292636
H    22.1669169   23.4503964   27.5535472
H    26.6594063   22.4264422   25.7984541
H    25.0712112   20.6505926   26.5187809
C    32.6866642   27.4444053   27.9677234
C    33.8790594   26.9000502   28.4267693
N    34.2298385   25.6281360   28.1314734
C    32.2491167   25.3766302   26.8398012
C    33.4292079   24.8710481   27.3491294
H    32.4357037   28.4546078   28.2895876
H    34.5788463   27.4630498   29.0441682
H    31.6467012   24.7287742   26.2084273
H    33.7648331   23.8527330   27.1473170
C    29.6400198   33.3590904   23.1961156
C    30.2068825   34.6197758   23.0614374
N    30.5845196   35.3371830   24.1437022
C    29.8075626   33.5889344   25.5750766
C    30.3729108   34.8436266   25.3880631
H    29.3748733   32.8134122   22.2894818
H    30.3806014   35.0805840   22.0871035
H    29.6373546   33.2462046   26.5967580
H    30.6677342   35.4819011   26.2251434
O    28.6560666   27.4474431   23.2378382
O    26.6630291   28.7160560   26.7593624
H    25.8139026   29.1821693   26.7242555
C    31.2837014   36.6377158   23.9625321
H    31.0324684   37.0504811   22.9777931
H    30.9618234   37.3385142   24.7416932
H    32.3676861   36.4699188   24.0384647
C    21.3686185   30.2286867   18.5303711
H    20.3648470   30.3944318   18.9383912
H    21.7191757   31.1371823   18.0266390
H    21.3499969   29.3883063   17.8205021
C    22.5913906   20.9227032   27.3314399
H    21.8254407   20.8972662   26.5450940
H    23.1166120   19.9637451   27.3813614
H    22.1203470   21.1315563   28.2989279
C    35.4956359   25.0602627   28.6444167
H    35.3577357   23.9880286   28.8241079
H    36.2951844   25.2292683   27.9081790
H    35.7500026   25.5542059   29.5887288
H    27.1759325   29.1669177   27.4463859
Fe   27.7543747   28.1146949   24.7502040
C    30.2222845   26.1539272   20.2255149
C    30.7997254   25.2329758   19.2706439
C    32.1782558   25.0515112   19.2985325
C    32.9812497   25.8252181   20.1462764
C    32.4354657   26.7847625   21.0289536
C    31.0689208   26.9344340   21.0905557
H    32.6412325   24.3297491   18.6229413
H    34.0635122   25.6857535   20.1220386
H    33.0988675   27.3757959   21.6629474
H    30.5881958   27.6099170   21.8034474
C    29.9127099   24.4602496   18.3346465
H    29.8432776   23.4230420   18.7082182
H    30.4073970   24.3634410   17.3574289
C    28.8450581   26.1947328   20.3926855
H    28.4576744   26.7814671   21.2410738
H    29.1083922   26.6196662   23.4580173
C    28.5182794   25.0692821   18.1838022
H    27.8546597   24.3809231   17.6445780
H    28.5845967   25.9892629   17.5795129
C    27.9134238   25.4257940   19.5430831
H    26.9525858   25.9620087   19.4569502
H    27.6548265   24.5094433   20.1236578
