# Supplementary material for: A porphyrin-based molecular cage guided by designed local-electric field is highly selective and efficient
Source: Chem Sci. 2023 Sep 4;14(37):10329–39. doi: 10.1039/d3sc01720f (PMC10529934; doi:10.1039/d3sc01720f)
Supplement: SC-014-D3SC01720F-s002 [file SC-014-D3SC01720F-s002.zip › 6IM-S.xyz]

N    26.8645478   30.0699276   23.8762887 
N    25.7161099   27.4460322   24.3605953 
N    28.1117588   26.6830351   25.8875554 
N    29.2381867   29.3357913   25.4399102 
C    25.7117711   30.1859136   23.1473158 
C    27.4188703   31.3218931   23.9908686 
C    27.2715012   25.6736887   26.2940795 
C    29.3004543   26.5311208   26.5469842 
C    24.8838638   27.8157262   23.3319592 
C    25.3517527   26.1905274   24.7608957 
C    29.5867655   30.6031070   25.0419752 
C    30.3857550   28.6960217   25.8509064 
C    25.4864795   31.5843243   22.8480609 
C    26.5247745   32.2875642   23.3910119 
C    27.9491632   24.8644698   27.2810325 
C    29.2044552   25.3793155   27.4276602 
C    24.0053115   26.7055617   23.0165877 
C    24.2664345   25.7211972   23.9253735 
C    31.0170655   30.7639877   25.1780574 
C    31.5149528   29.5835656   25.6465485 
C    24.8569448   29.1121471   22.7571987 
C    28.7181732   31.5852231   24.4945545 
C    30.4300067   27.3949206   26.4267349 
C    25.9823196   25.4200491   25.7748697 
H    24.6216671   31.9948626   22.3350441 
H    26.6463859   33.3670024   23.3911954 
H    27.5195400   24.0199474   27.8113095 
H    29.9684725   25.0228008   28.1134552 
H    23.2697771   26.6556149   22.2203238 
H    23.7907676   24.7454241   23.9804846 
H    31.5853034   31.6478214   24.9045982 
H    32.5632017   29.3601578   25.8165598 
C    23.8995398   29.3917089   21.6500642 
C    29.2845720   32.9650406   24.3298074 
C    31.7333832   26.8814313   26.9382305 
C    25.1922461   24.2544591   26.2883443 
C    24.3600935   30.0308543   20.4772521 
C    23.4920310   30.3154593   19.4414897 
N    22.1860544   29.9702444   19.5071806 
C    22.5324606   29.0486951   21.6809396 
C    21.7071050   29.3338686   20.6016049 
H    25.4072160   30.3115246   20.3631478 
H    23.8181340   30.8248135   18.5358398 
H    22.0804061   28.5845869   22.5550442 
H    20.6477798   29.0690920   20.5949781 
C    23.9149516   24.4768826   26.8457653 
C    23.1177094   23.4137920   27.2315717 
N    23.5454834   22.1374180   27.0902070 
C    25.6244474   22.9174630   26.2139278 
C    24.7867123   21.8845003   26.6197290 
H    23.5323020   25.4874749   26.9889681 
H    22.1173681   23.5504523   27.6490265 
H    26.6018814   22.6578784   25.8050287 
H    25.0822149   20.8349963   26.5593083 
C    32.6344403   27.6569134   27.6995874 
C    33.8489105   27.1278230   28.1134397 
N    34.1876519   25.8489985   27.8280815 
C    32.1326757   25.5550419   26.6602626 
C    33.3433963   25.0682797   27.1176329 
H    32.3947564   28.6743815   28.0045134 
H    34.5740513   27.7102820   28.6845002 
H    31.4960501   24.8884527   26.0810124 
H    33.6711237   24.0458691   26.9259092 
C    29.4137335   33.5706583   23.0646904 
C    30.0184018   34.8141200   22.9303312 
N    30.4995281   35.4778762   24.0052832 
C    29.7595030   33.7099163   25.4315716 
C    30.3561864   34.9491547   25.2453776 
H    29.0697693   33.0665272   22.1605869 
H    30.1441578   35.3007702   21.9607682 
H    29.6585454   33.3330388   26.4506655 
H    30.7348053   35.5459541   26.0791806 
O    28.4015829   27.7756736   23.0191953 
O    26.5587599   28.9616008   26.6606695 
H    25.6625261   29.3293325   26.6771437 
C    31.2373965   36.7554356   23.8190812 
H    30.9775186   37.1847172   22.8438905 
H    30.9573594   37.4602057   24.6112954 
H    32.3163010   36.5493060   23.8663737 
C    21.2930140   30.2737579   18.3670041 
H    20.2843983   30.4655385   18.7506598 
H    21.6646739   31.1643650   17.8461152 
H    21.2765109   29.4143935   17.6804147 
C    22.6120178   21.0331942   27.4159000 
H    21.8201215   21.0021772   26.6559108 
H    23.1622255   20.0867354   27.4304224 
H    22.1700372   21.2134795   28.4024521 
C    35.4912516   25.3095111   28.2767221 
H    35.4307218   24.2163738   28.3200825 
H    36.2778615   25.6232052   27.5745403 
H    35.7110126   25.7000941   29.2772437 
H    27.0509282   29.4442641   27.3406672 
Fe   27.6077460   28.2724027   24.6610306 
C    30.2622405   25.8925445   20.4335131 
C    30.9109513   25.0897992   19.4201841 
C    32.3005772   25.0770046   19.3937480 
C    33.0387779   25.8970364   20.2569736 
C    32.4150604   26.7289693   21.2148747 
C    31.0429723   26.7092362   21.3260969 
H    32.8162928   24.4491259   18.6657687 
H    34.1285560   25.8942745   20.1858756 
H    33.0258773   27.3558698   21.8673651 
H    30.5074339   27.2822305   22.0883249 
C    30.0905797   24.2525649   18.4802335 
H    30.1357842   23.2087669   18.8406229 
H    30.5751225   24.2175188   17.4939484 
C    28.8877703   25.8071252   20.6086306 
H    28.4390344   28.5389568   22.4231218 
H    28.4559453   26.3475915   21.4671830 
C    28.6396504   24.7238639   18.3575328 
H    28.0413964   23.9778623   17.8200717 
H    28.6063014   25.6493665   17.7585008 
C    28.0143517   25.0061401   19.7267882 
H    27.0209771   25.4819774   19.6504118 
H    27.8070070   24.0610678   20.2807093 
