# Supplementary material for: A porphyrin-based molecular cage guided by designed local-electric field is highly selective and efficient
Source: Chem Sci. 2023 Sep 4;14(37):10329–39. doi: 10.1039/d3sc01720f (PMC10529934; doi:10.1039/d3sc01720f)
Supplement: SC-014-D3SC01720F-s002 [file SC-014-D3SC01720F-s002.zip › 6PC-R.xyz]

N    27.1898686   29.7150316   23.7023332
N    25.9197602   27.1560396   24.1951242
N    28.2940780   26.2719816   25.6768656
N    29.4698826   28.9214508   25.3328001
C    26.0508951   29.8826208   22.9431949
C    27.7979930   30.9508709   23.8133951
C    27.4542252   25.2203943   25.9908487
C    29.4935693   26.0454645   26.3171450
C    25.0459284   27.6009441   23.2278404
C    25.4809837   25.9225655   24.6113428
C    29.8464450   30.2250139   25.0691588
C    30.5459795   28.2982135   25.9350128
C    25.9230162   31.2732887   22.5880745
C    26.9815574   31.9344406   23.1480420
C    28.1618991   24.2868435   26.8313687
C    29.4235000   24.7790494   27.0099793
C    24.0517673   26.5804187   22.9844563
C    24.2982068   25.5651592   23.8634606
C    31.2105924   30.4161718   25.5014776
C    31.6429717   29.2334251   26.0298360
C    25.1021495   28.8769669   22.6203857
C    29.0513229   31.2041217   24.4236269
C    30.5727024   26.9618257   26.4047105
C    26.1221751   25.0676045   25.5434412
H    25.1040996   31.7163338   22.0284618
H    27.1611609   33.0042953   23.1195432
H    27.7506106   23.3829201   27.2719860
H    30.2113092   24.3280231   27.6042788
H    23.2561664   26.6051687   22.2465521
H    23.7474980   24.6322670   23.9455799
H    31.7934741   31.3266561   25.4017836
H    32.6288417   29.0328843   26.4416937
C    24.1114066   29.1964455   21.5490122
C    29.6035862   32.6007728   24.3114344
C    31.7925599   26.4927300   27.1466774
C    25.2827948   23.9360151   26.0619653
C    24.5668607   29.6206262   20.2828103
C    23.6652982   29.9039271   19.2741673
N    22.3329054   29.7786611   19.4724083
C    22.7206344   29.0739793   21.7186942
C    21.8586573   29.3593104   20.6668158
H    25.6314274   29.7213488   20.0685045
H    23.9855198   30.2212158   18.2827865
H    22.2834386   28.7761488   22.6709255
H    20.7765187   29.2583880   20.7593109
C    24.0741289   24.2328227   26.7258626
C    23.2227436   23.2199392   27.1321722
N    23.5338771   21.9227364   26.9083457
C    25.5942169   22.5759839   25.8929129
C    24.7086823   21.5952696   26.3276619
H    23.7885717   25.2632735   26.9378480
H    22.2716217   23.4161127   27.6332028
H    26.5081380   22.2585111   25.3904529
H    24.9120240   20.5298393   26.2026274
C    32.1846517   27.0810944   28.3606191
C    33.2492907   26.5549276   29.0816696
N    33.9425525   25.4897231   28.6283720
C    32.5628671   25.4069358   26.6876311
C    33.6246017   24.9301875   27.4388665
H    31.6557141   27.9387168   28.7738376
H    33.5550023   26.9558879   30.0460157
H    32.3439491   24.9207700   25.7393248
H    34.2327212   24.0825082   27.1182780
C    29.9055248   33.1713808   23.0599728
C    30.4247716   34.4571725   22.9750660
N    30.6710027   35.1893437   24.0845478
C    29.8348888   33.4103565   25.4421755
C    30.3697181   34.6859887   25.3050110
H    29.7512174   32.6160599   22.1336783
H    30.6610751   34.9288519   22.0196552
H    29.5795908   33.0662904   26.4451494
H    30.5636002   35.3327937   26.1648328
O    28.6938346   27.1268610   22.9287061
O    26.7480325   28.5962633   26.5188500
H    25.8944409   29.0572443   26.4898501
C    31.3256763   36.5204721   23.9557680
H    31.0372813   36.9760115   22.9999248
H    31.0037592   37.1666864   24.7802766
H    32.4159871   36.3824465   23.9964694
C    21.4012156   30.0926021   18.3638418
H    20.4003649   30.2419652   18.7821140
H    21.7320242   31.0118888   17.8641738
H    21.3885159   29.2551638   17.6505950
C    22.5466260   20.8767569   27.2674646
H    21.7586216   20.8544648   26.5029865
H    23.0525056   19.9074625   27.3215180
H    22.1090521   21.1142246   28.2433066
C    35.0330520   24.9025419   29.4440278
H    34.6903847   23.9458962   29.8629921
H    35.9113449   24.7458554   28.8046724
H    35.2853967   25.5954830   30.2547863
H    27.2558061   29.0128030   27.2317333
Fe   27.7696963   27.9713713   24.6251907
C    30.1807294   26.9055941   21.0217003
C    30.3831526   25.9855705   19.9691720
C    31.6952722   25.5614662   19.7004340
C    32.7854879   26.0748764   20.3999799
C    32.5855709   27.0344285   21.3993141
C    31.2899489   27.4364891   21.7107409
H    31.8639509   24.8154902   18.9194517
H    33.7941328   25.7406588   20.1543687
H    33.4375569   27.4643412   21.9290092
H    31.1257935   28.1743826   22.5011556
C    29.2319381   25.4850559   19.1173459
H    28.9920531   24.4396617   19.3797752
H    29.5479399   25.4525172   18.0629695
C    28.7904328   27.3189403   21.4544493
H    28.6486389   28.4057294   21.3405195
H    29.1866395   26.3182046   23.1454778
C    27.9720198   26.3374674   19.2773088
H    27.1160500   25.8440257   18.7920734
H    28.1044058   27.3138904   18.7758860
C    27.6687542   26.5444755   20.7633379
H    26.7078412   27.0604069   20.9145185
H    27.5767578   25.5561008   21.2458685
