# Supplementary material for: A porphyrin-based molecular cage guided by designed local-electric field is highly selective and efficient
Source: Chem Sci. 2023 Sep 4;14(37):10329–39. doi: 10.1039/d3sc01720f (PMC10529934; doi:10.1039/d3sc01720f)
Supplement: SC-014-D3SC01720F-s002 [file SC-014-D3SC01720F-s002.zip › 6PC-S.xyz]

N    26.9373178   29.8860594   23.6621262
N    25.7584934   27.2827889   24.2070418
N    28.1988419   26.4832115   25.6167806
N    29.3112440   29.1300483   25.1542068
C    25.7640586   30.0115092   22.9548705
C    27.4939724   31.1434897   23.7685765
C    27.3645256   25.4634720   26.0406416
C    29.4048516   26.3247347   26.2662865
C    24.8666561   27.6824341   23.2362794
C    25.3633760   26.0442078   24.6488958
C    29.6583098   30.4162810   24.7909104
C    30.4641066   28.4980079   25.5844911
C    25.5495027   31.4040959   22.6451261
C    26.5981190   32.1049700   23.1760705
C    28.0688120   24.6410222   26.9899219
C    29.3253407   25.1619393   27.1230734
C    23.9099862   26.6217824   23.0138298
C    24.1927606   25.6321899   23.9120714
C    31.0802606   30.5810406   24.9475794
C    31.5820183   29.3968351   25.4073211
C    24.8626709   28.9613729   22.6307528
C    28.7916942   31.4095612   24.2679905
C    30.5206166   27.2026333   26.1674523
C    26.0415559   25.2409677   25.6004403
H    24.6808807   31.8157955   22.1390441
H    26.7248029   33.1831980   23.1740749
H    27.6571899   23.7897117   27.5263282
H    30.0997302   24.7970213   27.7912705
H    23.1127003   26.6039837   22.2780545
H    23.6740666   24.6831320   24.0149101
H    31.6444098   31.4713895   24.6878264
H    32.6293250   29.1746905   25.5837629
C    23.8526537   29.2452080   21.5699299
C    29.3437380   32.8024305   24.1463839
C    31.8201299   26.7359101   26.7434811
C    25.2559377   24.0835505   26.1445999
C    24.2798334   29.7430237   20.3203284
C    23.3613883   30.0074538   19.3224538
N    22.0420486   29.7762093   19.5100471
C    22.4732109   29.0255870   21.7324499
C    21.5971696   29.2787082   20.6845536
H    25.3353155   29.9230459   20.1133819
H    23.6552133   30.4053715   18.3522235
H    22.0536874   28.6809440   22.6768349
H    20.5265695   29.0907232   20.7631396
C    24.0347192   24.3320208   26.8039070
C    23.2268107   23.2837504   27.2093604
N    23.5912473   22.0008611   26.9851228
C    25.6326148   22.7377871   25.9899091
C    24.7851995   21.7207933   26.4183643
H    23.7018463   25.3501418   27.0068009
H    22.2665895   23.4383438   27.7059442
H    26.5664051   22.4588196   25.4997987
H    25.0334369   20.6644482   26.2962520
C    32.6404652   27.5489536   27.5524445
C    33.8528271   27.0720230   28.0335439
N    34.2607667   25.8107557   27.7675897
C    32.2870795   25.4295640   26.4908504
C    33.4916139   24.9941450   27.0150584
H    32.3436810   28.5553439   27.8428843
H    34.5198352   27.6852721   28.6416311
H    31.7110505   24.7348913   25.8835450
H    33.8714970   23.9859836   26.8426821
C    29.4655069   33.4506907   22.9027007
C    30.0434599   34.7121211   22.8139573
N    30.5099934   35.3478550   23.9112455
C    29.7994748   33.5189179   25.2742905
C    30.3737789   34.7753091   25.1319522
H    29.1368870   32.9714906   21.9794362
H    30.1594656   35.2356682   21.8630136
H    29.7021081   33.1093475   26.2809878
H    30.7390091   35.3506171   25.9867621
O    28.3316115   27.5737171   22.6504016
O    26.6333678   28.7721485   26.4680842
H    25.7711260   29.2181737   26.4665230
C    31.2288719   36.6436640   23.7673193
H    30.9351472   37.1185305   22.8230995
H    30.9670624   37.3022646   24.6040615
H    32.3109408   36.4475615   23.7706618
C    21.0913197   30.0717347   18.4142769
H    20.0842804   30.1505567   18.8371329
H    21.3729411   31.0231281   17.9471875
H    21.1270624   29.2613134   17.6713416
C    22.6335539   20.9189152   27.3181175
H    21.8663714   20.8746113   26.5332752
H    23.1710797   19.9670849   27.3792900
H    22.1631030   21.1374518   28.2834969
C    35.5640448   25.3286710   28.2808300
H    35.5251428   24.2392711   28.3903237
H    36.3586295   25.6153668   27.5757130
H    35.7500947   25.7881067   29.2585315
H    27.1550239   29.1993078   27.1646632
Fe   27.5979945   28.1382615   24.5514229
C    30.0072292   26.4732718   21.2286913
C    30.0101879   26.0084166   19.8946174
C    31.2121679   26.0712709   19.1700964
C    32.3624979   26.6446315   19.7097769
C    32.3357923   27.1705679   21.0083769
C    31.1703740   27.0680336   21.7619654
H    31.2384829   25.6589289   18.1575359
H    33.2772728   26.6953607   19.1149398
H    33.2308678   27.6340138   21.4291724
H    31.1623537   27.4270248   22.7958923
C    28.7649478   25.4379304   19.2452878
H    28.8501196   24.3372504   19.1874825
H    28.7121139   25.7792198   18.1989135
C    28.8149902   26.2555724   22.1300629
H    28.5710236   28.2734436   22.0212908
H    29.1373477   25.7598846   23.0538758
C    27.4905912   25.8069373   20.0051544
H    26.6254230   25.2657064   19.5918872
H    27.2764458   26.8859486   19.8837269
C    27.6636446   25.4792065   21.4890459
H    26.7420226   25.6606546   22.0621768
H    27.8860433   24.4037407   21.5943961
