# Supplementary material for: A porphyrin-based molecular cage guided by designed local-electric field is highly selective and efficient
Source: Chem Sci. 2023 Sep 4;14(37):10329–39. doi: 10.1039/d3sc01720f (PMC10529934; doi:10.1039/d3sc01720f)
Supplement: SC-014-D3SC01720F-s002 [file SC-014-D3SC01720F-s002.zip › 6RC.xyz]

N    26.9050244   30.0814126   23.8956096 
N    25.7055420   27.5070567   24.4652202 
N    28.1027825   26.7646163   26.0285394 
N    29.3041886   29.3321924   25.4305601 
C    25.7660871   30.1985659   23.1611038 
C    27.4919850   31.3209405   23.9717762 
C    27.2697400   25.7365731   26.4051498 
C    29.3095045   26.5754530   26.6395299 
C    24.9062178   27.8478208   23.3970656 
C    25.3565913   26.2472642   24.8557959 
C    29.6647884   30.5789471   25.0007224 
C    30.4424169   28.6843550   25.8502449 
C    25.5635773   31.5958063   22.8235531 
C    26.6125162   32.2913835   23.3478460 
C    27.9634937   24.8954494   27.3559839 
C    29.2219728   25.4007419   27.4943136 
C    24.0534206   26.7206474   23.0681583 
C    24.3035476   25.7500765   23.9928480 
C    31.1010512   30.7216342   25.1120085 
C    31.5859470   29.5462882   25.6060278 
C    24.8970437   29.1249630   22.7919919 
C    28.7959839   31.5684079   24.4562571 
C    30.4598929   27.4109120   26.4782809 
C    25.9825574   25.4848875   25.8835863 
H    24.7046427   32.0075882   22.3018882 
H    26.7542723   33.3677657   23.3233214 
H    27.5372445   24.0355327   27.8614472 
H    29.9974363   25.0211523   28.1538573 
H    23.3471699   26.6508222   22.2469427 
H    23.8451151   24.7658911   24.0412350 
H    31.6793785   31.5894356   24.8074729 
H    32.6316335   29.3074310   25.7715347 
C    23.9524905   29.3891900   21.6705799 
C    29.3699713   32.9454233   24.2911943 
C    31.7616163   26.8955973   26.9985295 
C    25.1988483   24.3014388   26.3689615 
C    24.4254286   30.0050551   20.4910010 
C    23.5624415   30.2843454   19.4494247 
N    22.2527539   29.9535762   19.5165579 
C    22.5832291   29.0574278   21.7027269 
C    21.7635164   29.3362255   20.6170791 
H    25.4761068   30.2722643   20.3765739 
H    23.8959646   30.7803542   18.5390208 
H    22.1256271   28.6080022   22.5818484 
H    20.7014783   29.0816608   20.6107359 
C    23.9165811   24.5014821   26.9221873 
C    23.1226897   23.4229699   27.2717507 
N    23.5586331   22.1537421   27.0981651 
C    25.6382315   22.9694610   26.2580538 
C    24.8038402   21.9207124   26.6284492 
H    23.5232526   25.5046413   27.0886661 
H    22.1180939   23.5425395   27.6834246 
H    26.6183371   22.7262361   25.8461425 
H    25.1055679   20.8749956   26.5397131 
C    32.6642260   27.6881420   27.7393375 
C    33.8762430   27.1663030   28.1710841 
N    34.2088980   25.8780352   27.9260494 
C    32.1596447   25.5627739   26.7556959 
C    33.3653875   25.0822185   27.2322455 
H    32.4283145   28.7150965   28.0131748 
H    34.6033918   27.7627215   28.7248563 
H    31.5288826   24.8810347   26.1904090 
H    33.6863687   24.0520965   27.0688209 
C    29.4929162   33.5575146   23.0289824 
C    30.0886399   34.8062406   22.9017626 
N    30.5694385   35.4649479   23.9797453 
C    29.8460304   33.6830173   25.3967649 
C    30.4354318   34.9267712   25.2166242 
H    29.1494832   33.0563311   22.1229822 
H    30.2073505   35.3017939   21.9358029 
H    29.7498849   33.2982348   26.4134298 
H    30.8143383   35.5200228   26.0527542 
O    28.2525832   27.7460460   23.4148633 
O    26.7163626   29.1897423   26.5628959 
H    25.7550767   29.1058795   26.6606952 
C    31.3020238   36.7461088   23.7974202 
H    31.0068531   37.1998319   22.8434674 
H    31.0540613   37.4306323   24.6175641 
H    32.3816595   36.5368283   23.7978481 
C    21.3656086   30.2530008   18.3704926 
H    20.3585106   30.4607732   18.7496363 
H    21.7487610   31.1328461   17.8400740 
H    21.3415144   29.3857892   17.6939909 
C    22.6309904   21.0341962   27.3877555 
H    21.8623843   20.9990745   26.6041200 
H    23.1943602   20.0956225   27.4111065 
H    22.1582663   21.2002834   28.3624027 
C    35.5052070   25.3421707   28.3995631 
H    35.4263863   24.2541244   28.5034771 
H    36.2927341   25.6033049   27.6771525 
H    35.7356209   25.7847682   29.3756889 
H    27.1018128   28.9478020   27.4182077 
Fe   27.6021917   28.3363113   24.7609619 
C    30.1643074   26.3308485   20.1443090 
C    30.8078485   25.2265136   19.4411473 
C    32.2008424   25.0439422   19.5711112 
C    32.9613990   25.9432891   20.2908510 
C    32.3361143   27.0585766   20.9378252 
C    30.9607146   27.2324189   20.8699437 
H    32.6714296   24.2077244   19.0514724 
H    34.0436780   25.8236559   20.3594620 
H    32.9579608   27.7671061   21.4912690 
H    30.4792976   28.0585767   21.3983960 
C    30.0084854   24.2832581   18.6047085 
H    30.0195785   23.3108302   19.1408300 
H    30.5661108   24.0563197   17.6787421 
C    28.6784386   26.5152533   20.0654014 
H    28.5047304   27.3552347   19.3573231 
H    28.3135867   26.8806837   21.0415914 
C    28.5669283   24.7092303   18.3207071 
H    28.0018087   23.8463450   17.9453210 
H    28.5572114   25.4654658   17.5168435 
C    27.9098415   25.2834457   19.5742207 
H    26.8623503   25.5568746   19.3745190 
H    27.8852931   24.5152731   20.3656595 
