# Supplementary material for: A porphyrin-based molecular cage guided by designed local-electric field is highly selective and efficient
Source: Chem Sci. 2023 Sep 4;14(37):10329–39. doi: 10.1039/d3sc01720f (PMC10529934; doi:10.1039/d3sc01720f)
Supplement: SC-014-D3SC01720F-s002 [file SC-014-D3SC01720F-s002.zip › 6TS1-R.xyz]

N    26.9818695   29.9085114   23.7008023 
N    25.8005141   27.3295744   24.2309232 
N    28.1960323   26.5470182   25.7589567 
N    29.3926995   29.1156908   25.1759485 
C    25.8323362   30.0460274   22.9762418 
C    27.5697162   31.1449579   23.7976140 
C    27.3692216   25.5086425   26.1189079 
C    29.4099664   26.3444687   26.3628679 
C    24.9477987   27.7081213   23.2191974 
C    25.4154473   26.0839519   24.6497964 
C    29.7336081   30.4028251   24.8404906 
C    30.5160508   28.4999883   25.6721769 
C    25.6382100   31.4476996   22.6617313 
C    26.6950236   32.1280820   23.1928351 
C    28.0760412   24.6329596   27.0256936 
C    29.3347598   25.1370683   27.1682949 
C    24.0256430   26.6239463   22.9479832 
C    24.2873861   25.6420528   23.8577443 
C    31.1471897   30.5925077   25.0846997 
C    31.6360325   29.4168103   25.5717952 
C    24.9398516   28.9928922   22.6257837 
C    28.8669197   31.3911378   24.3069844 
C    30.5393267   27.2077899   26.2633740 
C    26.0579304   25.2943185   25.6375420 
H    24.7789616   31.8747201   22.1525448 
H    26.8430409   33.2035820   23.1863117 
H    27.6629193   23.7558013   27.5147508 
H    30.1154339   24.7334528   27.8059800 
H    23.2623555   26.5901990   22.1773861 
H    23.7836922   24.6826307   23.9407476 
H    31.7118803   31.4989633   24.8901133 
H    32.6682487   29.2174033   25.8389432 
C    23.9539904   29.2825660   21.5455408 
C    29.4124773   32.7891056   24.2028470 
C    31.8237062   26.7123543   26.8473613 
C    25.2551345   24.1402598   26.1630527 
C    24.3983368   29.8623157   20.3372614 
C    23.5029156   30.1536080   19.3270818 
N    22.1853169   29.8779601   19.4569237 
C    22.5767518   29.0041872   21.6421132 
C    21.7219528   29.2970165   20.5873363 
H    25.4521040   30.0905862   20.1756762 
H    23.8162024   30.6101414   18.3904919 
H    22.1405647   28.5846582   22.5464694 
H    20.6530906   29.0799912   20.6288773 
C    24.0264787   24.3955134   26.8070573 
C    23.2118861   23.3527386   27.2133488 
N    23.5778932   22.0662713   27.0087835 
C    25.6250312   22.7913579   26.0174101 
C    24.7740288   21.7799074   26.4493534 
H    23.6925808   25.4155044   26.9998344 
H    22.2453770   23.5156017   27.6960919 
H    26.5608092   22.5071866   25.5344320 
H    25.0215833   20.7220950   26.3393432 
C    32.6277205   27.4763399   27.7176034 
C    33.8036929   26.9472931   28.2358250 
N    34.1872678   25.6819242   27.9545943 
C    32.2870003   25.4121826   26.5503362 
C    33.4443125   24.9192507   27.1215629 
H    32.3416934   28.4801879   28.0309542 
H    34.4603228   27.5184183   28.8918691 
H    31.7368705   24.7635379   25.8746176 
H    33.8034929   23.9066716   26.9281860 
C    29.6058689   33.4222103   22.9605850 
C    30.1672296   34.6916590   22.8912496 
N    30.5444624   35.3519380   24.0086765 
C    29.7761771   33.5286181   25.3483008 
C    30.3358124   34.7937866   25.2260896 
H    29.3384532   32.9256843   22.0270602 
H    30.3365731   35.2054328   21.9428906 
H    29.6123895   33.1300097   26.3509048 
H    30.6304182   35.3885602   26.0947270 
O    28.3371083   27.5465829   23.0396530 
O    26.8272594   28.9863122   26.3638708 
H    25.8611267   29.0714677   26.3674373 
C    31.2421634   36.6612848   23.8945297 
H    30.9931458   37.1221728   22.9307469 
H    30.9176276   37.3214986   24.7073580 
H    32.3261570   36.4909326   23.9642828 
C    21.2612457   30.2033336   18.3469015 
H    20.2603316   30.3680886   18.7611309 
H    21.6070198   31.1171049   17.8476011 
H    21.2392640   29.3660701   17.6334144 
C    22.6241384   20.9873463   27.3607643 
H    21.8250032   20.9608253   26.6081054 
H    23.1548896   20.0300293   27.3869669 
H    22.1950672   21.1935445   28.3475256 
C    35.4283197   25.1252657   28.5390242 
H    35.2721446   24.0626802   28.7603583 
H    36.2557381   25.2563704   27.8261528 
H    35.6537204   25.6592205   29.4688289 
H    27.0541169   28.5311612   27.1891024 
Fe   27.7150259   28.1188308   24.4661678 
C    30.3006567   26.6007259   20.3314503 
C    30.4258807   25.2881444   19.7150171 
C    31.6779840   24.6838729   19.6866495 
C    32.7968775   25.3300853   20.2328106 
C    32.6976183   26.6411329   20.7818412 
C    31.4745776   27.2609191   20.8299973 
H    31.7949699   23.7017598   19.2214180 
H    33.7646376   24.8246789   20.2304377 
H    33.5947405   27.1390336   21.1538269 
H    31.3712774   28.2602120   21.2599713 
C    29.2182527   24.6491970   19.0884388 
H    28.7432951   23.9784344   19.8311147 
H    29.5366943   23.9951907   18.2622465 
C    29.0057390   27.2376370   20.4726177 
H    29.0874417   28.3353869   20.3692712 
H    28.7874501   27.2782917   21.6763444 
C    28.1927849   25.6856458   18.6242018 
H    27.3058812   25.1715611   18.2253321 
H    28.6180316   26.2807759   17.7974439 
C    27.7930610   26.6066940   19.7835401 
H    27.1200344   27.4055663   19.4350466 
H    27.2132592   26.0253336   20.5222933 
