# Supplementary material for: A porphyrin-based molecular cage guided by designed local-electric field is highly selective and efficient
Source: Chem Sci. 2023 Sep 4;14(37):10329–39. doi: 10.1039/d3sc01720f (PMC10529934; doi:10.1039/d3sc01720f)
Supplement: SC-014-D3SC01720F-s002 [file SC-014-D3SC01720F-s002.zip › 6TS1-S.xyz]

N    26.8300409   30.0097150   23.7625973 
N    25.6628894   27.4239286   24.2994494 
N    28.0673239   26.6578494   25.8244199 
N    29.2519945   29.2251036   25.2218318 
C    25.6813875   30.1349146   23.0378330 
C    27.4141041   31.2478964   23.8483129 
C    27.2235398   25.6541948   26.2406355 
C    29.2664982   26.4890675   26.4654468 
C    24.8274374   27.7839116   23.2661136 
C    25.3023734   26.1662179   24.7046632 
C    29.5999869   30.4934975   24.8298485 
C    30.3918831   28.5925572   25.6620888 
C    25.4757527   31.5350381   22.7212428 
C    26.5288624   32.2247765   23.2476254 
C    27.8980693   24.8517294   27.2372309 
C    29.1597473   25.3545241   27.3679138 
C    23.9409516   26.6770873   22.9693885 
C    24.2082144   25.6973203   23.8813819 
C    31.0295195   30.6523142   24.9707456 
C    31.5240307   29.4755190   25.4533510 
C    24.8107550   29.0681620   22.6712117 
C    28.7253935   31.4891670   24.3207663 
C    30.4127868   27.3225605   26.3036559 
C    25.9319641   25.4019494   25.7229484 
H    24.6115387   31.9524281   22.2124663 
H    26.6710586   33.3012019   23.2372845 
H    27.4648438   24.0188120   27.7835295 
H    29.9247001   24.9965139   28.0517451 
H    23.1934052   26.6290931   22.1841090 
H    23.7281118   24.7247915   23.9499970 
H    31.5983477   31.5362354   24.6978365 
H    32.5696451   29.2531738   25.6395135 
C    23.8605441   29.3439560   21.5557723 
C    29.2911432   32.8746431   24.1858916 
C    31.7084063   26.8246224   26.8562823 
C    25.1425801   24.2365805   26.2423211 
C    24.3498721   29.9362907   20.3709116 
C    23.4938565   30.2350816   19.3295944 
N    22.1740817   29.9495191   19.4041739 
C    22.4832947   29.0499555   21.5933561 
C    21.6695317   29.3508280   20.5080203 
H    25.4083972   30.1694831   20.2535385 
H    23.8407225   30.7100240   18.4135909 
H    22.0145867   28.6164840   22.4753049 
H    20.6002085   29.1297852   20.5051761 
C    23.8646430   24.4576386   26.7985235 
C    23.0726511   23.3943287   27.1950477 
N    23.5064761   22.1188977   27.0658759 
C    25.5787922   22.9006653   26.1753685 
C    24.7465888   21.8673291   26.5925246 
H    23.4739002   25.4665302   26.9314853 
H    22.0722741   23.5307231   27.6125376 
H    26.5555354   22.6400774   25.7658672 
H    25.0471070   20.8187843   26.5403711 
C    32.5962396   27.6355751   27.5953549 
C    33.8096463   27.1327892   28.0438096 
N    34.1592915   25.8458297   27.8149223 
C    32.1133169   25.4882201   26.6476604 
C    33.3240488   25.0292684   27.1353272 
H    32.3471572   28.6626332   27.8554257 
H    34.5251875   27.7445841   28.5963262 
H    31.4839325   24.7884435   26.1011318 
H    33.6575308   24.0005572   26.9930687 
C    29.4342201   33.5040160   22.9351128 
C    30.0259074   34.7577777   22.8370062 
N    30.4815924   35.4043303   23.9328974 
C    29.7373848   33.6007050   25.3110539 
C    30.3231125   34.8502937   25.1597692 
H    29.1084127   33.0144645   22.0162801 
H    30.1600956   35.2674559   21.8807044 
H    29.6217736   33.2020392   26.3203705 
H    30.6810672   35.4347045   26.0113702 
O    28.1823056   27.6594198   23.0864327 
O    26.6825252   29.0946743   26.4392877 
H    25.7163553   29.1157991   26.5188092 
C    31.2121161   36.6913430   23.7824791 
H    30.9371842   37.1545601   22.8270103 
H    30.9412443   37.3648276   24.6043477 
H    32.2924109   36.4877806   23.8068720 
C    21.2954632   30.2817798   18.2601402 
H    20.2849112   30.4752466   18.6365188 
H    21.6793348   31.1804403   17.7621154 
H    21.2800573   29.4361965   17.5565659 
C    22.5804241   21.0136703   27.4102000 
H    21.7798781   20.9750708   26.6598514 
H    23.1337796   20.0690972   27.4249460 
H    22.1493762   21.2003147   28.4003530 
C    35.4651914   25.3372748   28.2939511 
H    35.4209392   24.2447653   28.3645057 
H    36.2548435   25.6440737   27.5920933 
H    35.6672104   25.7592636   29.2857738 
H    27.0118696   28.7784356   27.2938042 
Fe   27.5679160   28.2348087   24.5302445 
C    30.2483139   25.9723885   20.9668861 
C    30.6697685   25.3586926   19.7207235 
C    32.0370587   25.2842319   19.4630570 
C    32.9580428   25.9572569   20.2757722 
C    32.5311899   26.6904075   21.4205600 
C    31.2042223   26.6774679   21.7716663 
H    32.3955262   24.7160255   18.6016723 
H    34.0193503   25.9359895   20.0205680 
H    33.2675709   27.2337412   22.0167279 
H    30.8431220   27.1813433   22.6715576 
C    29.6479670   24.7414755   18.8079265 
H    29.6631438   23.6442511   18.9570088 
H    29.9604930   24.8819267   17.7608377 
C    28.8948470   25.7671433   21.4546727 
H    28.5279140   26.8111699   21.9858541 
H    28.9203407   25.3122268   22.4615350 
C    28.2388509   25.2883404   19.0510065 
H    27.5153014   24.7518791   18.4194546 
H    28.1996781   26.3513276   18.7516965 
C    27.8589674   25.1479526   20.5269011 
H    26.8713279   25.5963473   20.7291905 
H    27.7436397   24.0775126   20.7812901 
