# Supplementary material for: A porphyrin-based molecular cage guided by designed local-electric field is highly selective and efficient
Source: Chem Sci. 2023 Sep 4;14(37):10329–39. doi: 10.1039/d3sc01720f (PMC10529934; doi:10.1039/d3sc01720f)
Supplement: SC-014-D3SC01720F-s002 [file SC-014-D3SC01720F-s002.zip › 6TS2-R.xyz]

N    27.0214322   29.8339296   23.7307042 
N    25.8563255   27.2180604   24.1693304 
N    28.2752788   26.3826490   25.6475072 
N    29.3917568   29.0587069   25.2762072 
C    25.8470817   29.9890614   23.0439006 
C    27.5823562   31.0800989   23.8846715 
C    27.4394225   25.3510174   26.0095683 
C    29.4575181   26.2175835   26.3184716 
C    24.9795883   27.6342318   23.1971567 
C    25.4772516   25.9650185   24.5620539 
C    29.7402963   30.3462718   24.9419916 
C    30.5211660   28.4321926   25.7478228 
C    25.6223727   31.3986402   22.8062940 
C    26.6809783   32.0729077   23.3457357 
C    28.1248361   24.4948062   26.9521174 
C    29.3689470   25.0201662   27.1361998 
C    24.0519875   26.5574190   22.9072997 
C    24.3332367   25.5469101   23.7788981 
C    31.1557032   30.5283665   25.1743829 
C    31.6422438   29.3463590   25.6490871 
C    24.9571040   28.9443247   22.6558346 
C    28.8771990   31.3342985   24.4019249 
C    30.5641001   27.1168736   26.2901008 
C    26.1268229   25.1482239   25.5267180 
H    24.7439139   31.8348368   22.3401779 
H    26.8079102   33.1506635   23.3901601 
H    27.7053484   23.6295980   27.4587388 
H    30.1239952   24.6476200   27.8208305 
H    23.2745570   26.5434736   22.1508577 
H    23.8329513   24.5842713   23.8386924 
H    31.7261573   31.4304556   24.9767027 
H    32.6766701   29.1383873   25.9004219 
C    23.9531561   29.2765564   21.6067417 
C    29.4206366   32.7308609   24.2905918 
C    31.8385791   26.6390856   26.9028636 
C    25.3051728   24.0119812   26.0566873 
C    24.3607186   29.9588769   20.4381876 
C    23.4460109   30.2835479   19.4554885 
N    22.1447793   29.9309505   19.5649257 
C    22.5865062   28.9427634   21.6906348 
C    21.7149538   29.2591793   20.6578997 
H    25.4019146   30.2444167   20.2872089 
H    23.7304892   30.8303410   18.5575968 
H    22.1710664   28.4587225   22.5713629 
H    20.6578173   28.9894827   20.6883294 
C    24.0556578   24.2951918   26.6489515 
C    23.2202389   23.2743828   27.0642694 
N    23.5836527   21.9792567   26.9189360 
C    25.6700163   22.6563028   25.9742009 
C    24.7966370   21.6662188   26.4127452 
H    23.7289472   25.3236252   26.8002001 
H    22.2410438   23.4590278   27.5125611 
H    26.6203277   22.3493932   25.5359122 
H    25.0402079   20.6035011   26.3514711 
C    32.6195730   27.4156418   27.7842370 
C    33.7903024   26.9011185   28.3269289 
N    34.1914527   25.6377118   28.0627626 
C    32.3198810   25.3402876   26.6256770 
C    33.4704355   24.8621621   27.2220133 
H    32.3197093   28.4185220   28.0883023 
H    34.4300292   27.4829349   28.9892048 
H    31.7847186   24.6832261   25.9456070 
H    33.8432635   23.8518339   27.0443366 
C    29.5774167   33.3664241   23.0435589 
C    30.1429423   34.6325788   22.9565442 
N    30.5584546   35.2910309   24.0616465 
C    29.8237313   33.4703560   25.4235156 
C    30.3842941   34.7330686   25.2845717 
H    29.2792298   32.8710424   22.1187884 
H    30.2866237   35.1445708   22.0031032 
H    29.6889543   33.0749978   26.4312790 
H    30.7079168   35.3265252   26.1437491 
O    28.5716815   27.4038242   22.8644302 
O    26.7135179   28.6400482   26.5013871 
H    25.8485439   29.0767851   26.4811565 
C    31.2564267   36.5982779   23.9290002 
H    31.0065044   37.0467512   22.9596811 
H    30.9323865   37.2693487   24.7332717 
H    32.3404738   36.4291825   24.0002830 
C    21.2029125   30.2625377   18.4726579 
H    20.2031520   30.4021564   18.9000220 
H    21.5297772   31.1876807   17.9826649 
H    21.1872354   29.4371014   17.7452775 
C    22.6090106   20.9238261   27.2823019 
H    21.8246463   20.8860659   26.5147870 
H    23.1258880   19.9611301   27.3461747 
H    22.1629376   21.1639846   28.2542320 
C    35.4234891   25.0940241   28.6775168 
H    35.2511560   24.0467382   28.9535829 
H    36.2532733   25.1736088   27.9599170 
H    35.6567672   25.6732015   29.5777381 
H    27.2242478   29.1130608   27.1747295 
Fe   27.7649752   28.0223409   24.4464805 
C    30.3827349   26.6883647   20.1753191 
C    30.6005171   25.4278741   19.5025189 
C    31.8837881   24.8879299   19.5274566 
C    32.9261922   25.5592859   20.1797491 
C    32.7318617   26.8041474   20.8183576 
C    31.4732675   27.3606996   20.8236976 
H    32.0836090   23.9388652   19.0245284 
H    33.9185131   25.1045130   20.1973981 
H    33.5725159   27.3090682   21.2957264 
H    31.2767564   28.3098898   21.3271274 
C    29.4490144   24.7253824   18.8370088 
H    29.0353133   23.9900913   19.5528649 
H    29.8141635   24.1314829   17.9858533 
C    29.1091086   27.2482911   20.2126004 
H    28.9743006   28.1886141   20.7485275 
H    29.0748831   26.5882607   23.0003217 
C    28.3263399   25.6726799   18.4155211 
H    27.4529247   25.0852870   18.0986957 
H    28.6430731   26.2730279   17.5471286 
C    27.9401113   26.6213666   19.5581863 
H    27.2247192   27.3980859   19.2411856 
H    27.4150464   26.0759484   20.3739224 
