# Supplementary material for: A porphyrin-based molecular cage guided by designed local-electric field is highly selective and efficient
Source: Chem Sci. 2023 Sep 4;14(37):10329–39. doi: 10.1039/d3sc01720f (PMC10529934; doi:10.1039/d3sc01720f)
Supplement: SC-014-D3SC01720F-s002 [file SC-014-D3SC01720F-s002.zip › 6TS2-S.xyz]

N    26.8625044   30.0052714   23.7251366
N    25.7290048   27.3648169   24.1710866
N    28.1577364   26.5577935   25.6133997
N    29.2675752   29.2335049   25.1971665
C    25.6924825   30.1361311   23.0284023
C    27.4197961   31.2546296   23.8499123
C    27.3175322   25.5507009   26.0334349
C    29.3424369   26.4197069   26.2893563
C    24.8547168   27.7682506   23.1903021
C    25.3550254   26.1126099   24.5735797
C    29.6121165   30.5103772   24.8219177
C    30.4165075   28.5946546   25.6064675
C    25.4579217   31.5399385   22.7643159
C    26.5086046   32.2325231   23.2966482
C    27.9983489   24.7473449   27.0237658
C    29.2468509   25.2744094   27.1774041
C    23.9363169   26.6834074   22.9046572
C    24.2192229   25.6812029   23.7869575
C    31.0423471   30.6695949   24.9493238
C    31.5430313   29.4847408   25.4062127
C    24.8242728   29.0736389   22.6399195
C    28.7325041   31.5072189   24.3215982
C    30.4637628   27.2956176   26.1896832
C    26.0094136   25.3161273   25.5522386
H    24.5783160   31.9577778   22.2832888
H    26.6286911   33.3116334   23.3218850
H    27.5753688   23.9077738   27.5693438
H    30.0038101   24.9315966   27.8768085
H    23.1569862   26.6641774   22.1502096
H    23.7226056   24.7172290   23.8558493
H    31.6094459   31.5561431   24.6808083
H    32.5915841   29.2584345   25.5709109
C    23.8525313   29.3762471   21.5506324
C    29.2915679   32.8940349   24.1883895
C    31.7576634   26.8194784   26.7610589
C    25.2100125   24.1680532   26.0914844
C    24.3175586   29.9968866   20.3702324
C    23.4463022   30.2954904   19.3415942
N    22.1331000   29.9832386   19.4240022
C    22.4780837   29.0702358   21.6022263
C    21.6493355   29.3679797   20.5279408
H    25.3704447   30.2500169   20.2445052
H    23.7753806   30.7888493   18.4286395
H    22.0246600   28.6258173   22.4865864
H    20.5843363   29.1284921   20.5318536
C    23.9436706   24.4196283   26.6625476
C    23.1326189   23.3784830   27.0767934
N    23.5361236   22.0928323   26.9525140
C    25.6167329   22.8223442   26.0344718
C    24.7664066   21.8112957   26.4704523
H    23.5818093   25.4382442   26.7976166
H    22.1413336   23.5399876   27.5072355
H    26.5831690   22.5360977   25.6177252
H    25.0439586   20.7561722   26.4255228
C    32.6110683   27.6379660   27.5321133
C    33.8221243   27.1528958   28.0049496
N    34.2014055   25.8750706   27.7726963
C    32.1961037   25.4946106   26.5447290
C    33.3998685   25.0510310   27.0617216
H    32.3371832   28.6568176   27.7997394
H    34.5117597   27.7719625   28.5813501
H    31.5944461   24.7924010   25.9713396
H    33.7541784   24.0292254   26.9182313
C    29.3829948   33.5441396   22.9425817
C    29.9779699   34.7954479   22.8355746
N    30.4869899   35.4232819   23.9187970
C    29.7932437   33.6032342   25.3020783
C    30.3793665   34.8512669   25.1430550
H    29.0162440   33.0704654   22.0310301
H    30.0741461   35.3172374   21.8811509
H    29.7222732   33.1926778   26.3104661
H    30.7778550   35.4212063   25.9863885
O    28.3540788   27.7071756   22.7533363
O    26.6277872   28.8226169   26.4637018
H    25.7572730   29.2488504   26.4608591
C    31.2178731   36.7086161   23.7572703
H    30.9377513   37.1669039   22.8010593
H    30.9523531   37.3872635   24.5769091
H    32.2980100   36.5040116   23.7759014
C    21.2388127   30.3022493   18.2886874
H    20.2286154   30.4793327   18.6742916
H    21.6046951   31.2061629   17.7869618
H    21.2306023   29.4564518   17.5852392
C    22.5876028   21.0121831   27.3127636
H    21.7958726   20.9672802   26.5533353
H    23.1251419   20.0596012   27.3583014
H    22.1479926   21.2309593   28.2927536
C    35.5037034   25.3855555   28.2792721
H    35.4633258   24.2953493   28.3806200
H    36.2996444   25.6752174   27.5771494
H    35.6938743   25.8367852   29.2603436
H    27.1578232   29.3268051   27.0986443
Fe   27.6276682   28.1845344   24.4154084
C    30.3391484   25.9468452   20.8855004
C    30.7698431   25.3531151   19.6421251
C    32.1382221   25.3432842   19.3716431
C    33.0331044   26.0359120   20.1920451
C    32.6006117   26.7238835   21.3493258
C    31.2765126   26.6446563   21.7177452
H    32.5112150   24.8064218   18.4970346
H    34.0927039   26.0520305   19.9311062
H    33.3217639   27.2820077   21.9500029
H    30.8978838   27.1202873   22.6250730
C    29.7746468   24.6774757   18.7354047
H    29.8600445   23.5837093   18.8735056
H    30.0636980   24.8430794   17.6862927
C    29.0573786   25.6415680   21.3451092
H    28.6118000   28.3767118   22.1058290
H    28.8455353   25.7616208   22.4039714
C    28.3400176   25.1489289   18.9874977
H    27.6298257   24.5435090   18.4065874
H    28.2344798   26.1907552   18.6375926
C    28.0002712   25.0904754   20.4793699
H    27.0578164   25.6125027   20.7288102
H    27.8144463   24.0488512   20.8235969
